# Supplementary material for: The AMP deaminase of the mollusk Helix pomatia is an unexpected member of the adenosine deaminase-related growth factor (ADGF) family
Source: PLoS One. 2023 Jul 20;18(7):e0286435. doi: 10.1371/journal.pone.0286435 (PMC10358891; doi:10.1371/journal.pone.0286435)
Supplement: S1 Table — (XLSX) [file pone.0286435.s002.xlsx]

## Sheet: Identified_protein
comp55283_c0_seq2 - ORF4 length 536 aa, 1611 bp, from 125..1735 of comp55283_c0_seq2 len=1779 path=[57537616:0-96 57562521:97-99 57563490:100-113 57538097:114-187 57538408:188-218 57562601:219-237 57562620:238-327 57562690:328-334 57539138:335-374 57539308:375-390 57539393:391-402 57539489:403-566 57562842:567-600 57562853:601-681 57540873:682-682 57540879:683-685 57540893:686-708 57562953:709-73…
Confidence	Sequence		Modifications	XCorr	Percolator	Percolator	Percolator	Dscore	Rank	Search Engine	Charge	Precursor m/z [Da]	DM [ppm]	Protein
					q-Value	PEP	SVMScore
High	AVTEEFVR			1.65	0.00125	0.103	0.276	0.24	1	Sequest HT (2)	2	475.749	-2.81	comp55283_c0_seq1; comp55283_c0_seq2
High	SQMESTPIFK			2.73	0.00125	0.11	0.259	0.38	1	Sequest HT (2)	2	584.288	-2.8	comp55283_c0_seq1; comp55283_c0_seq2; comp55283_c0_seq4; comp55283_c0_seq5; comp55283_c0_seq3
High	SQMESTPIFK			2.64	0.00125	0.112	0.256	0.41	1	Sequest HT (2)	2	584.288	-3.12	comp55283_c0_seq1; comp55283_c0_seq2; comp55283_c0_seq4; comp55283_c0_seq5; comp55283_c0_seq3
High	FINDSLIK			1.77	0.00125	0.168	0.157	0.03	1	Sequest HT (2)	2	475.27	-3.71	comp55283_c0_seq1; comp55283_c0_seq2
High	FINDSLIK			1.14	0.00125	0.175	0.146		3	Sequest HT (2)	2	475.269	-4.22	comp55283_c0_seq1; comp55283_c0_seq2
High	QILEEFRSDNVQYVEVR			2.23	0	0.00856	0.85	0.22	1	Sequest HT (2)	3	708.694	-2.1	comp55283_c0_seq1; comp55283_c0_seq2; comp55283_c0_seq4
High	QILEEFRSDNVQYVEVR			2.2	0.00125	0.0856	0.319	0.27	1	Sequest HT (2)	3	708.694	-2.71	comp55283_c0_seq1; comp55283_c0_seq2; comp55283_c0_seq4
High	SSLSGYYDLDGTVHDPEYGLQLYK			1.67	0.00125	0.037	0.514	0.28	1	Sequest HT (2)	3	907.427	-2.27	comp55283_c0_seq1; comp55283_c0_seq2; comp55283_c0_seq4
High	SSLSGYYDLDGTVHDPEYGLQLYK			1.83	0.00486	0.267	0.039	0.39	1	Sequest HT (2)	3	907.427	-2.2	comp55283_c0_seq1; comp55283_c0_seq2; comp55283_c0_seq4
High	SSLSGYYDLDGTVHDPEYGLQLYK			1.72	0.00125	0.0695	0.368	0.23	1	Sequest HT (2)	3	907.427	-1.93	comp55283_c0_seq1; comp55283_c0_seq2; comp55283_c0_seq4
High	FPTMDEYTNAREELIGSEQYLR			2.67	0.00125	0.0182	0.677	0.31	1	Sequest HT (2)	3	888.085	-2.16	comp55283_c0_seq1; comp55283_c0_seq2; comp55283_c0_seq5
High	GVAVEVNPVSNQLLGLVK			3.52	0	0.00739	0.884	0.53	1	Sequest HT (2)	2	918.534	1.51	comp55283_c0_seq1; comp55283_c0_seq2
High	GVAVEVNPVSNQLLGLVK			2.39	0.00125	0.0163	0.703	0.52	1	Sequest HT (2)	2	918.532	-0.82	comp55283_c0_seq1; comp55283_c0_seq2
High	TQYIPAVSFFLSK			2.5	0.00125	0.0771	0.344	0.3	1	Sequest HT (2)	2	750.905	-4.04	comp55283_c0_seq1; comp55283_c0_seq2; comp55283_c0_seq5
High	AVTEEFVR			1.67	0.00125	0.0982	0.286	0.29	1	Sequest HT (2)	2	475.749	-3.58	comp55283_c0_seq1; comp55283_c0_seq2
High	AVTEEFVR			2.18	0.00125	0.0937	0.298	0.34	1	Sequest HT (2)	2	475.749	-3.96	comp55283_c0_seq1; comp55283_c0_seq2
High	SQMESTPIFK			2.46	0.00125	0.123	0.233	0.44	1	Sequest HT (2)	2	584.288	-2.7	comp55283_c0_seq1; comp55283_c0_seq2; comp55283_c0_seq4; comp55283_c0_seq5; comp55283_c0_seq3
High	SQMESTPIFK			2.2	0.00486	0.274	0.031	0.35	1	Sequest HT (2)	2	584.287	-3.43	comp55283_c0_seq1;
High	GAALHLHDTASAR			1.51	0.00946	0.312	-0.004	0.44	1	Sequest HT (2)	3	440.569	8.11	comp55283_c0_seq1; comp55283_c0_seq2; comp55283_c0_seq4; comp55283_c0_seq5; comp55283_c0_seq3
High	GAALHLHDTASAR			2.21	0.00125	0.0749	0.35	0.37	1	Sequest HT (2)	3	440.563	-5.63	comp55283_c0_seq1; comp55283_c0_seq2; comp55283_c0_seq4; comp55283_c0_seq5; comp55283_c0_seq3
High	IIKDMPK			1.67	0.00125	0.136	0.209	0.21	1	Sequest HT (2)	2	422.75	-4.42	comp55283_c0_seq1; comp55283_c0_seq2; comp55283_c0_seq4; comp55283_c0_seq5; comp55283_c0_seq3
High	IIKDMPK			1.29	0.00125	0.0893	0.309	0.15	1	Sequest HT (2)	2	422.75	-3.48	comp55283_c0_seq1; comp55283_c0_seq2; comp55283_c0_seq4; comp55283_c0_seq5; comp55283_c0_seq3
High	GAALHLHDTASAR			1.62	0.00125	0.0412	0.489	0.25	1	Sequest HT (2)	3	440.564	-3.69	comp55283_c0_seq1; comp55283_c0_seq2; comp55283_c0_seq4; comp55283_c0_seq5; comp55283_c0_seq3
High	GAALHLHDTASAR			2.31	0.00125	0.0137	0.743	0.48	1	Sequest HT (2)	3	440.563	-4.86	comp55283_c0_seq1; comp55283_c0_seq2; comp55283_c0_seq4; comp55283_c0_seq5; comp55283_c0_seq3
High	IIKDMPK			1.79	0.00125	0.108	0.265	0.22	1	Sequest HT (2)	2	422.75	-4.49	comp55283_c0_seq1; comp55283_c0_seq2; comp55283_c0_seq4; comp55283_c0_seq5; comp55283_c0_seq3
High	GAALHLHDTASAR			1.53	0	0.00352	1.05	0.34	1	Sequest HT (2)	3	440.563	-4.59	comp55283_c0_seq1; comp55283_c0_seq2; comp55283_c0_seq4; comp55283_c0_seq5; comp55283_c0_seq3
High	GAALHLHDTASAR			1.93	0.00371	0.24	0.066	0.33	1	Sequest HT (2)	3	440.563	-4.8	comp55283_c0_seq1; comp55283_c0_seq2; comp55283_c0_seq4; comp55283_c0_seq5; comp55283_c0_seq3
High	IIKDMPK			1.03	0.00125	0.134	0.211	0.16	1	Sequest HT (2)	2	422.75	-5.07	comp55283_c0_seq1; comp55283_c0_seq2; comp55283_c0_seq4; comp55283_c0_seq5; comp55283_c0_seq3
High	GAALHLHDTASAR			2.57	0.00125	0.0576	0.411	0.38	1	Sequest HT (2)	3	440.563	-5.14	comp55283_c0_seq1; comp55283_c0_seq2; comp55283_c0_seq4; comp55283_c0_seq5; comp55283_c0_seq3
High	GAALHLHDTASAR			1.27	0.00125	0.121	0.237	0.32	1	Sequest HT (2)	3	440.563	-4.24	comp55283_c0_seq1; comp55283_c0_seq2; comp55283_c0_seq4; comp55283_c0_seq5; comp55283_c0_seq3
High	IIKDMPK			1.36	0.00712	0.294	0.012	0.08	1	Sequest HT (2)	2	422.75	-4.99	comp55283_c0_seq1; comp55283_c0_seq2; comp55283_c0_seq4; comp55283_c0_seq5; comp55283_c0_seq3
High	GAALHLHDTASAR			2.34	0	0.012	0.773	0.41	1	Sequest HT (2)	3	440.563	-5.35	comp55283_c0_seq1; comp55283_c0_seq2; comp55283_c0_seq4;
High	GAALHLHDTASAR			2	0.00125	0.0166	0.699	0.39	1	Sequest HT (2)	3	440.564	-4.17	comp55283_c0_seq1; comp55283_c0_seq2; comp55283_c0_seq4; comp55283_c0_seq5; comp55283_c0_seq3
High	IIKDMPK			1.94	0.00371	0.248	0.057	0.2	1	Sequest HT (2)	2	422.75	-4.71	comp55283_c0_seq1; comp55283_c0_seq2; comp55283_c0_seq4; comp55283_c0_seq5; comp55283_c0_seq3
High	GAALHLHDTASAR			3.12	0.00125	0.0225	0.629	0.51	1	Sequest HT (2)	3	440.562	-6.74	comp55283_c0_seq1; comp55283_c0_seq2; comp55283_c0_seq4; comp55283_c0_seq5; comp55283_c0_seq3
High	GAALHLHDTASAR			1.85	0.00125	0.0277	0.581	0.37	1	Sequest HT (2)	3	440.564	-4.17	comp55283_c0_seq1; comp55283_c0_seq2; comp55283_c0_seq4; comp55283_c0_seq5; comp55283_c0_seq3
High	IIKDMPK			1.58	0.00125	0.162	0.165	0.22	1	Sequest HT (2)	2	422.749	-5.72	comp55283_c0_seq1; comp55283_c0_seq2; comp55283_c0_seq4; comp55283_c0_seq5; comp55283_c0_seq3
High	IIKDMPK			1.89	0.00125	0.126	0.228	0.2	1	Sequest HT (2)	2	422.749	-5.72	comp55283_c0_seq1; comp55283_c0_seq2; comp55283_c0_seq4; comp55283_c0_seq5; comp55283_c0_seq3
High	GAALHLHDTASAR			3.35	0	0.00372	1.04	0.54	1	Sequest HT (2)	2	660.344	-1.04	comp55283_c0_seq1; comp55283_c0_seq2; comp55283_c0_seq4; comp55283_c0_seq5; comp55283_c0_seq3
High	GAALHLHDTASAR			3.33	0	0.00383	1.03	0.59	1	Sequest HT (2)	2	660.342	-2.89	comp55283_c0_seq1; comp55283_c0_seq2; comp55283_c0_seq4; comp55283_c0_seq5; comp55283_c0_seq3
High	GAALHLHDTASAR			3.21	0.00125	0.056	0.418	0.28	1	Sequest HT (2)	3	440.563	-5.7	comp55283_c0_seq1; comp55283_c0_seq2; comp55283_c0_seq4; comp55283_c0_seq5; comp55283_c0_seq3
High	GAALHLHDTASAR			2.63	0.00125	0.0326	0.543	0.49	1	Sequest HT (2)	3	440.563	-5.42	comp55283_c0_seq1; comp55283_c0_seq2; comp55283_c0_seq4; comp55283_c0_seq5; comp55283_c0_seq3
High	GAALHLHDTASAR			1.05	0.00125	0.113	0.253	0.15	1	Sequest HT (2)	2	660.343	-1.69	comp55283_c0_seq1; comp55283_c0_seq2; comp55283_c0_seq4; comp55283_c0_seq5; comp55283_c0_seq3
High	GAALHLHDTASAR			2.23	0	0.00555	0.949	0.41	1	Sequest HT (2)	3	440.563	-4.8	comp55283_c0_seq1; comp55283_c0_seq2; comp55283_c0_seq4; comp55283_c0_seq5; comp55283_c0_seq3
High	GAALHLHDTASAR			2.32	0.00125	0.0594	0.405	0.47	1	Sequest HT (2)	3	440.563	-4.31	comp55283_c0_seq1; comp55283_c0_seq2; comp55283_c0_seq4; comp55283_c0_seq5; comp55283_c0_seq3
High	GAALHLHDTASAR			1.98	0.00125	0.0299	0.563	0.39	1	Sequest HT (2)	3	440.563	-5.49	comp55283_c0_seq1; comp55283_c0_seq2; comp55283_c0_seq4; comp55283_c0_seq5; comp55283_c0_seq3
High	GAALHLHDTASAR			2.15	0.00125	0.102	0.278	0.25	1	Sequest HT (2)	3	440.563	-4.59	comp55283_c0_seq1; comp55283_c0_seq2; comp55283_c0_seq4; comp55283_c0_seq5; comp55283_c0_seq3
High	GAALHLHDTASAR			1.82	0.00125	0.0814	0.331	0.29	1	Sequest HT (2)	3	440.564	-3.55	comp55283_c0_seq1; comp55283_c0_seq2; comp55283_c0_seq4; comp55283_c0_seq5; comp55283_c0_seq3
High	GAALHLHDTASAR			2.64	0	0.00955	0.825	0.48	1	Sequest HT (2)	3	440.563	-4.8	comp55283_c0_seq1; comp55283_c0_seq2; comp55283_c0_seq4; comp55283_c0_seq5; comp55283_c0_seq3
High	GIIYHTPIRR			1.07	0.00125	0.183	0.136	0.08	1	Sequest HT (2)	3	409.241	-5.38	comp55283_c0_seq1; comp55283_c0_seq2; comp55283_c0_seq4
High	GAALHLHDTASAR			2.07	0.00125	0.0563	0.417	0.4	1	Sequest HT (2)	3	440.564	-4.17	comp55283_c0_seq1; comp55283_c0_seq2; comp55283_c0_seq4; comp55283_c0_seq5; comp55283_c0_seq3
High	GAALHLHDTASAR			2.56	0.00486	0.262	0.043	0.38	1	Sequest HT (2)	3	440.563	-4.31	comp55283_c0_seq1; comp55283_c0_seq2; comp55283_c0_seq4; comp55283_c0_seq5; comp55283_c0_seq3
High	FDKHFSQLR			1.47	0.00125	0.0224	0.63	0.1	1	Sequest HT (2)	2	589.307	-3.54	comp55283_c0_seq1; comp55283_c0_seq2; comp55283_c0_seq4
High	FDKHFSQLR			1.73	0.00125	0.0244	0.61	0.27	1	Sequest HT (2)	2	589.307	-3.64	comp55283_c0_seq1; comp55283_c0_seq2; comp55283_c0_seq4
High	IGHGFALIKHPR			1.89	0.00486	0.276	0.03	0.4	1	Sequest HT (2)	3	449.264	-6.05	comp55283_c0_seq1; comp55283_c0_seq2
High	IGHGFALIKHPR			1.91	0.00125	0.0404	0.494	0.43	1	Sequest HT (2)	3	449.264	-5.03	comp55283_c0_seq1; comp55283_c0_seq2
High	IGHGFALIKHPR			1.84	0.00125	0.0836	0.325	0.23	1	Sequest HT (2)	3	449.265	-4.01	comp55283_c0_seq1; comp55283_c0_seq2
High	IGHGFALIKHPR			2.13	0.00125	0.0171	0.692	0.42	1	Sequest HT (2)	3	449.265	-4.41	comp55283_c0_seq1; comp55283_c0_seq2
High	KLNQFILREK			2.02	0.00125	0.0453	0.467	0.12	1	Sequest HT (2)	3	430.261	-3.95	comp55283_c0_seq1; comp55283_c0_seq2; comp55283_c0_seq4; comp55283_c0_seq5; comp55283_c0_seq3
High	KLNQFILREK			1.85	0.00125	0.105	0.27	0.19	1	Sequest HT (2)	3	430.261	-3.87	comp55283_c0_seq1; comp55283_c0_seq2; comp55283_c0_seq4; comp55283_c0_seq5; comp55283_c0_seq3
High	GAALHLHDTASAR			2.16	0.00125	0.133	0.213	0.08	1	Sequest HT (2)	3	440.563	-4.38	comp55283_c0_seq1; comp55283_c0_seq2; comp55283_c0_seq4; comp55283_c0_seq5; comp55283_c0_seq3
High	GIIYHTPIR			2.14	0.00125	0.0879	0.313	0.21	1	Sequest HT (2)	2	535.309	-4.12	comp55283_c0_seq1; comp55283_c0_seq2; comp55283_c0_seq4
High	GIIYHTPIR			2.11	0.00125	0.0968	0.29	0.23	1	Sequest HT (2)	2	535.309	-3.43	comp55283_c0_seq1; comp55283_c0_seq2; comp55283_c0_seq4
High	GAALHLHDTASAR			2.19	0.00125	0.112	0.255	0.2	1	Sequest HT (2)	3	440.563	-5.35	comp55283_c0_seq1; comp55283_c0_seq2; comp55283_c0_seq4; comp55283_c0_seq5; comp55283_c0_seq3
High	GAALHLHDTASAR			2.54	0.00125	0.189	0.127	0.44	1	Sequest HT (2)	3	440.563	-4.52	comp55283_c0_seq1; comp55283_c0_seq2;
High	AVTEEFVR			2.35	0.00486	0.264	0.042	0.38	1	Sequest HT (2)	2	475.749	-3.19	comp55283_c0_seq1; comp55283_c0_seq2
High	SDNVQYVEVR			3.22	0.00125	0.043	0.479	0.44	1	Sequest HT (2)	2	604.797	-3	comp55283_c0_seq1; comp55283_c0_seq2; comp55283_c0_seq4
High	FPTmDEYTNAR		M 4(Oxidation)	2.96	0.00125	0.0386	0.504	0.46	1	Sequest HT (2)	2	680.793	-3.14	comp55283_c0_seq1; comp55283_c0_seq2; comp55283_c0_seq5
High	SDNVQYVEVR			3.54	0.00125	0.0276	0.582	0.44	1	Sequest HT (2)	2	604.797	-3	comp55283_c0_seq1; comp55283_c0_seq2; comp55283_c0_seq4
High	FPTmDEYTNAR		M 4(Oxidation)	2.4	0.00125	0.0439	0.475	0.5	1	Sequest HT (2)	2	680.794	-2.87	comp55283_c0_seq1; comp55283_c0_seq2; comp55283_c0_seq5
High	KLNQFILR			1.77	0.00125	0.155	0.177	0.14	1	Sequest HT (2)	2	516.32	-2.48	comp55283_c0_seq1; comp55283_c0_seq2; comp55283_c0_seq4; comp55283_c0_seq5; comp55283_c0_seq3
High	IGHGFALIK			1.92	0.00125	0.0906	0.306	0.1	1	Sequest HT (2)	2	478.289	-2.67	comp55283_c0_seq1; comp55283_c0_seq2
High	KLNQFILR			2.28	0.00125	0.143	0.196	0.13	1	Sequest HT (2)	2	516.32	-2.83	comp55283_c0_seq1; comp55283_c0_seq2; comp55283_c0_seq4; comp55283_c0_seq5; comp55283_c0_seq3
High	IGHGFALIK			1.43	0.00125	0.0801	0.335	0.06	1	Sequest HT (2)	2	478.288	-3.12	comp55283_c0_seq1; comp55283_c0_seq2
High	GAALHLHDTASAR			1.97	0.00125	0.0688	0.37	0.21	1	Sequest HT (2)	3	440.563	-5	comp55283_c0_seq1; comp55283_c0_seq2; comp55283_c0_seq4; comp55283_c0_seq5; comp55283_c0_seq3
High	SDNVQYVEVR			2.54	0.00125	0.0735	0.355	0.27	1	Sequest HT (2)	2	604.797	-3.81	comp55283_c0_seq1; comp55283_c0_seq2; comp55283_c0_seq4
High	KLNQFILR			1.75	0.00125	0.175	0.146	0.1	1	Sequest HT (2)	2	516.319	-5.32	comp55283_c0_seq1; comp55283_c0_seq2; comp55283_c0_seq4; comp55283_c0_seq5; comp55283_c0_seq3
High	SDNVQYVEVR			2.68	0.00125	0.045	0.469	0.39	1	Sequest HT (2)	2	604.796	-4.11	comp55283_c0_seq1; comp55283_c0_seq2; comp55283_c0_seq4
High	SQMESTPIFK			2.08	0.00125	0.124	0.231	0.26	1	Sequest HT (2)	2	584.288	-3.12	comp55283_c0_seq1; comp55283_c0_seq2; comp55283_c0_seq4; comp55283_c0_seq5; comp55283_c0_seq3
High	SQMESTPIFK			2.22	0.00125	0.151	0.183	0.3	1	Sequest HT (2)	2	584.287	-3.33	comp55283_c0_seq1; comp55283_c0_seq2; comp55283_c0_seq4; comp55283_c0_seq5; comp55283_c0_seq3
High	AVTEEFVR			1.66	0.00125	0.191	0.125	0.25	1	Sequest HT (2)	2	475.749	-3.45	comp55283_c0_seq1; comp55283_c0_seq2
High	SQMESTPIFK			2.22	0.00125	0.0552	0.421	0.34	1	Sequest HT (2)	2	584.287	-3.64	comp55283_c0_seq1; comp55283_c0_seq2; comp55283_c0_seq4; comp55283_c0_seq5; comp55283_c0_seq3
High	FPTMDEYTNAR			3.14	0.00125	0.0264	0.592	0.5	1	Sequest HT (2)	2	672.796	-2.88	comp55283_c0_seq1; comp55283_c0_seq2; comp55283_c0_seq5
High	FPTMDEYTNAR			2.83	0.00125	0.0187	0.671	0.53	1	Sequest HT (2)	2	672.796	-2.88	comp55283_c0_seq1; comp55283_c0_seq2;
High	EELIGSEQYLR			3.37	0.00125	0.0217	0.637	0.39	1	Sequest HT (2)	2	668.838	-4.35	comp55283_c0_seq1; comp55283_c0_seq2; comp55283_c0_seq5
High	EELIGSEQYLR			2.96	0.00125	0.0315	0.551	0.57	1	Sequest HT (2)	2	668.839	-2.8	comp55283_c0_seq1; comp55283_c0_seq2; comp55283_c0_seq5
High	AVTEEFVRTYPDFSGAK			2.12	0.00125	0.0155	0.714	0.36	1	Sequest HT (2)	3	639.649	-2.8	comp55283_c0_seq1; comp55283_c0_seq2
High	QILEEFRSDNVQYVEVR			2.9	0.00125	0.021	0.644	0.31	1	Sequest HT (2)	3	708.693	-3.91	comp55283_c0_seq1; comp55283_c0_seq2; comp55283_c0_seq4
High	QILEEFRSDNVQYVEVR			3	0	0.00428	1.01	0.26	1	Sequest HT (2)	3	708.693	-3.22	comp55283_c0_seq1; comp55283_c0_seq2; comp55283_c0_seq4
High	LVETERANSGDIAAFDHWLK			4.46	0	0.000112	1.84	0.47	1	Sequest HT (2)	3	758.049	-1.81	comp55283_c0_seq1; comp55283_c0_seq2; comp55283_c0_seq3
High	LVETERANSGDIAAFDHWLK			4.21	0	0.00238	1.14	0.26	1	Sequest HT (2)	3	758.048	-2.94	comp55283_c0_seq1; comp55283_c0_seq2; comp55283_c0_seq3
High	ANSGDIAAFDHWLK			1.44	0.00125	0.0176	0.684	0.42	1	Sequest HT (2)	3	515.586	-4.09	comp55283_c0_seq1; comp55283_c0_seq2; comp55283_c0_seq3
High	ANSGDIAAFDHWLK			3.99	0	0.00437	1	0.51	1	Sequest HT (2)	2	772.876	-3.26	comp55283_c0_seq1; comp55283_c0_seq2; comp55283_c0_seq3
High	QILEEFRSDNVQYVEVR			1.97	0	0.00184	1.2		2	Sequest HT (2)	3	708.693	-4.17	comp55283_c0_seq1; comp55283_c0_seq2; comp55283_c0_seq4
High	ANSGDIAAFDHWLK			2.23	0.00125	0.187	0.13	0.47	1	Sequest HT (2)	3	515.586	-3.5	comp55283_c0_seq1; comp55283_c0_seq2; comp55283_c0_seq3
High	ANSGDIAAFDHWLK			3.73	0	0.00215	1.17	0.5	1	Sequest HT (2)	2	772.876	-2.78	comp55283_c0_seq1; comp55283_c0_seq2; comp55283_c0_seq3
High	QILEEFRSDNVQYVEVR			1.97	0	0.0105	0.804	0.11	1	Sequest HT (2)	3	708.693	-3.4	comp55283_c0_seq1; comp55283_c0_seq2; comp55283_c0_seq4
High	QLVWNSIQYSSMNATEK			4.12	0	1.47e-05	2.3	0.56	1	Sequest HT (2)	3	666.989	-2.87	comp55283_c0_seq1; comp55283_c0_seq2
High	QLVWNSIQYSSMNATEK			4.28	0	5.39e-05	2.01	0.62	1	Sequest HT (2)	2	999.98	-2.77	comp55283_c0_seq1; comp55283_c0_seq2
High	QLVWNSIQYSSMNATEK			4.84	0	9.1e-05	1.89	0.63	1	Sequest HT (2)	2	999.982	-0.88	comp55283_c0_seq1; comp55283_c0_seq2
High	QLVWNSIQYSSMNATEK			4.77	0	0.00407	1.02	0.6	1	Sequest HT (2)	3	666.99	-1.49	comp55283_c0_seq1; comp55283_c0_seq2
High	QILEEFRSDNVQYVEVR			2.43	0	0.00113	1.31	0.18	1	Sequest HT (2)	3	708.693	-3.4	comp55283_c0_seq1; comp55283_c0_seq2; comp55283_c0_seq4
High	FPTmDEYTNAREELIGSEQYLR		M 4(Oxidation)	2.48	0	0.000768	1.4	0.24	1	Sequest HT (2)	3	893.416	-2.33	comp55283_c0_seq1; comp55283_c0_seq2; comp55283_c0_seq5
High	FPTmDEYTNAREELIGSEQYLR		M 4(Oxidation)	2.71	0	0.00978	0.82	0.27	1	Sequest HT (2)	3	893.416	-2.26	comp55283_c0_seq1; comp55283_c0_seq2; comp55283_c0_seq5
High	QILEEFRSDNVQYVEVR			2.54	0	0.00504	0.971	0.32	1	Sequest HT (2)	3	708.693	-3.57	comp55283_c0_seq1; comp55283_c0_seq2; comp55283_c0_seq4
High	FPTmDEYTNAREELIGSEQYLR		M 4(Oxidation)	2.56	0.00125	0.0221	0.633	0.24	1	Sequest HT (2)	4	670.313	-3.24	comp55283_c0_seq1; comp55283_c0_seq2; comp55283_c0_seq5
High	SRGVAVEVNPVSNQLLGLVK			3.48	0	0.000145	1.78	0.45	1	Sequest HT (2)	3	693.734	-2.56	comp55283_c0_seq1; comp55283_c0_seq2
High	FPTmDEYTNAREELIGSEQYLR		M 4(Oxidation)	2.77	0.00125	0.0198	0.658	0.38	1	Sequest HT (2)	4	670.313	-3.06	comp55283_c0_seq1;
High	QLVWNSIQYSSMNATEK			4.48	0	0.00103	1.33	0.63	1	Sequest HT (2)	2	999.981	-2.28	comp55283_c0_seq1; comp55283_c0_seq2
High	QLVWNSIQYSSMNATEK			3.99	0	0.00035	1.58	0.46	1	Sequest HT (2)	3	666.989	-3.42	comp55283_c0_seq1; comp55283_c0_seq2
High	SRGVAVEVNPVSNQLLGLVK			3.41	0	0.000297	1.62	0.39	1	Sequest HT (2)	3	693.734	-1.77	comp55283_c0_seq1; comp55283_c0_seq2
High	SRGVAVEVNPVSNQLLGLVK			4.6	0	3.84e-06	2.61	0.58	1	Sequest HT (2)	2	1040.1	-1.58	comp55283_c0_seq1; comp55283_c0_seq2
High	QLVWNSIQYSSMNATEK			4.98	0	0.00157	1.24	0.63	1	Sequest HT (2)	2	999.982	-0.88	comp55283_c0_seq1; comp55283_c0_seq2
High	QLVWNSIQYSSMNATEK			4.1	0	0.000699	1.42	0.56	1	Sequest HT (2)	3	666.989	-3.33	comp55283_c0_seq1; comp55283_c0_seq2
High	SRGVAVEVNPVSNQLLGLVK			5	0	0.000662	1.43	0.66	1	Sequest HT (2)	2	1040.1	-2.29	comp55283_c0_seq1; comp55283_c0_seq2
High	QILEEFRSDNVQYVEVR			2.15	0.00125	0.0209	0.646	0.28	1	Sequest HT (2)	3	708.694	-2.02	comp55283_c0_seq1; comp55283_c0_seq2; comp55283_c0_seq4
High	QILEEFRSDNVQYVEVR			2.83	0	0.00543	0.954	0.3	1	Sequest HT (2)	3	708.693	-3.4	comp55283_c0_seq1; comp55283_c0_seq2; comp55283_c0_seq4
High	FPTmDEYTNAREELIGSEQYLR		M 4(Oxidation)	2.51	0.00125	0.022	0.634	0.35	1	Sequest HT (2)	3	893.418	-0.68	comp55283_c0_seq1; comp55283_c0_seq2; comp55283_c0_seq5
High	QLVWNSIQYSSMNATEK			3.4	0	0.0045	0.997	0.61	1	Sequest HT (2)	2	999.981	-2.4	comp55283_c0_seq1; comp55283_c0_seq2
High	SRGVAVEVNPVSNQLLGLVK			2.18	0.00125	0.0207	0.648	0.38	1	Sequest HT (2)	3	693.734	-2.03	comp55283_c0_seq1; comp55283_c0_seq2
High	SSLSGYYDLDGTVHDPEYGLQLYK			4.22	0	4.87e-07	3.08	0.52	1	Sequest HT (2)	3	907.427	-2.27	comp55283_c0_seq1; comp55283_c0_seq2; comp55283_c0_seq4
High	SRGVAVEVNPVSNQLLGLVK			2.94	0	0.00032	1.6	0.47	1	Sequest HT (2)	3	693.734	-2.82	comp55283_c0_seq1; comp55283_c0_seq2
High	SSLSGYYDLDGTVHDPEYGLQLYK			4.04	0	0.00035	1.58	0.55	1	Sequest HT (2)	3	907.428	-0.79	comp55283_c0_seq1; comp55283_c0_seq2; comp55283_c0_seq4
High	SSLSGYYDLDGTVHDPEYGLQLYK			4.01	0.00125	0.0607	0.4	0.6	1	Sequest HT (2)	2	1360.64	-0.94	comp55283_c0_seq1; comp55283_c0_seq2; comp55283_c0_seq4
High	SSLSGYYDLDGTVHDPEYGLQLYK			4.37	0.00125	0.0585	0.408	0.6	1	Sequest HT (2)	2	1360.64	-1.3	comp55283_c0_seq1; comp55283_c0_seq2; comp55283_c0_seq4
High	SSLSGYYDLDGTVHDPEYGLQLYK			3.65	0	0.00193	1.19	0.51	1	Sequest HT (2)	4	680.821	-4.31	comp55283_c0_seq1; comp55283_c0_seq2; comp55283_c0_seq4
High	FPTMDEYTNAREELIGSEQYLR			3.45	0	0.00514	0.967	0.39	1	Sequest HT (2)	3	888.084	-2.99	comp55283_c0_seq1; comp55283_c0_seq2; comp55283_c0_seq5
High	FPTmDEYTNAREELIGSEQYLR		M 4(Oxidation)	1.99	0.00125	0.0859	0.318	0.12	1	Sequest HT (2)	3	893.417	-1.44	comp55283_c0_seq1; comp55283_c0_seq2; comp55283_c0_seq5
High	FPTMDEYTNAREELIGSEQYLR			3.43	0	0.00156	1.24	0.38	1	Sequest HT (2)	3	888.086	-1.06	comp55283_c0_seq1; comp55283_c0_seq2; comp55283_c0_seq5
High	FPTMDEYTNAREELIGSEQYLR			3.14	0.00125	0.193	0.122	0.48	1	Sequest HT (2)	4	666.315	-3.43	comp55283_c0_seq1; comp55283_c0_seq2; comp55283_c0_seq5
High	FPTMDEYTNAREELIGSEQYLR			3.02	0.00125	0.0763	0.346	0.5	1	Sequest HT (2)	2	1331.63	0.29	comp55283_c0_seq1; comp55283_c0_seq2; comp55283_c0_seq5
High	FPTMDEYTNAREELIGSEQYLR			2.93	0	0.0101	0.813	0.37	1	Sequest HT (2)	4	666.314	-4.16	comp55283_c0_seq1; comp55283_c0_seq2; comp55283_c0_seq5
High	FPTMDEYTNAREELIGSEQYLR			3.08	0.00125	0.027	0.587	0.51	1	Sequest HT (2)	2	1331.62	-1.17	comp55283_c0_seq1;
High	QILEEFRSDNVQYVEVR			2.54	0	0.0034	1.06	0.19	1	Sequest HT (2)	3	708.694	-2.62	comp55283_c0_seq1; comp55283_c0_seq2; comp55283_c0_seq4
High	QILEEFRSDNVQYVEVR			2.23	0	0.00401	1.02	0.23	1	Sequest HT (2)	3	708.693	-2.88	comp55283_c0_seq1; comp55283_c0_seq2; comp55283_c0_seq4
High	SSLSGYYDLDGTVHDPEYGLQLYK			2.79	0	0.000658	1.44	0.49	1	Sequest HT (2)	3	907.427	-2.74	comp55283_c0_seq1; comp55283_c0_seq2; comp55283_c0_seq4
High	FPTMDEYTNAREELIGSEQYLR			3.41	0	0.00711	0.892	0.48	1	Sequest HT (2)	3	888.085	-2.03	comp55283_c0_seq1; comp55283_c0_seq2; comp55283_c0_seq5
High	SSLSGYYDLDGTVHDPEYGLQLYK			2.54	0	8.52e-05	1.9	0.42	1	Sequest HT (2)	3	907.427	-2.13	comp55283_c0_seq1; comp55283_c0_seq2; comp55283_c0_seq4
High	FPTMDEYTNAREELIGSEQYLR			3.41	0	0.0035	1.05	0.41	1	Sequest HT (2)	3	888.085	-2.09	comp55283_c0_seq1; comp55283_c0_seq2; comp55283_c0_seq5
High	GVAVEVNPVSNQLLGLVK			4.85	0	0.000576	1.47	0.57	1	Sequest HT (2)	2	918.531	-2.28	comp55283_c0_seq1; comp55283_c0_seq2
High	GVAVEVNPVSNQLLGLVK			4.73	0	2.6e-05	2.17	0.5	1	Sequest HT (2)	3	612.69	-2.19	comp55283_c0_seq1; comp55283_c0_seq2
High	GVAVEVNPVSNQLLGLVK			4.53	0	0.000196	1.71	0.53	1	Sequest HT (2)	2	918.532	-1.48	comp55283_c0_seq1; comp55283_c0_seq2
High	GVAVEVNPVSNQLLGLVK			4.59	0	2.02e-05	2.23	0.54	1	Sequest HT (2)	3	612.689	-3.68	comp55283_c0_seq1; comp55283_c0_seq2
High	QILEEFRSDNVQYVEVR			2.28	0	0.00678	0.904	0.29	1	Sequest HT (2)	3	708.694	-2.45	comp55283_c0_seq1; comp55283_c0_seq2; comp55283_c0_seq4
High	QILEEFRSDNVQYVEVR			1.89	0	0.00688	0.9	0.16	1	Sequest HT (2)	3	708.694	-2.19	comp55283_c0_seq1; comp55283_c0_seq2; comp55283_c0_seq4
High	SSLSGYYDLDGTVHDPEYGLQLYK			3.32	0	0.000551	1.48	0.48	1	Sequest HT (2)	3	907.426	-3.48	comp55283_c0_seq1; comp55283_c0_seq2; comp55283_c0_seq4
High	SSLSGYYDLDGTVHDPEYGLQLYK			3.38	0	0.00488	0.978	0.51	1	Sequest HT (2)	3	907.427	-2.6	comp55283_c0_seq1; comp55283_c0_seq2; comp55283_c0_seq4
High	FPTMDEYTNAREELIGSEQYLR			2.91	0	0.00144	1.26	0.34	1	Sequest HT (2)	3	888.086	-0.99	comp55283_c0_seq1; comp55283_c0_seq2; comp55283_c0_seq5
High	FPTMDEYTNAREELIGSEQYLR			3.31	0	0.000778	1.4	0.45	1	Sequest HT (2)	3	888.085	-1.48	comp55283_c0_seq1; comp55283_c0_seq2; comp55283_c0_seq5
High	QILEEFRSDNVQYVEVR			2.49	0	0.0114	0.785	0.18	1	Sequest HT (2)	3	708.693	-2.97	comp55283_c0_seq1; comp55283_c0_seq2; comp55283_c0_seq4
High	QILEEFRSDNVQYVEVR			2.66	0	0.00809	0.863	0.43	1	Sequest HT (2)	3	708.693	-2.88	comp55283_c0_seq1; comp55283_c0_seq2; comp55283_c0_seq4
High	GVAVEVNPVSNQLLGLVK			3.98	0	0.000136	1.8	0.5	1	Sequest HT (2)	2	918.531	-2.21	comp55283_c0_seq1; comp55283_c0_seq2
High	GVAVEVNPVSNQLLGLVK			3.01	0	0.000367	1.57	0.57	1	Sequest HT (2)	2	918.532	-1.55	comp55283_c0_seq1; comp55283_c0_seq2
High	TQYIPAVSFFLSK			2.74	0	0.00122	1.3	0.54	1	Sequest HT (2)	2	750.906	-3.14	comp55283_c0_seq1; comp55283_c0_seq2; comp55283_c0_seq5
High	TQYIPAVSFFLSK			2.77	0	0.000399	1.55	0.52	1	Sequest HT (2)	2	750.906	-2.73	comp55283_c0_seq1; comp55283_c0_seq2; comp55283_c0_seq5
High	SSLSGYYDLDGTVHDPEYGLQLYK			3.22	0.00125	0.0536	0.428	0.6	1	Sequest HT (2)	3	907.425	-4.29	comp55283_c0_seq1; comp55283_c0_seq2; comp55283_c0_seq4
High	FPTMDEYTNAREELIGSEQYLR			2.39	0.00125	0.0169	0.695	0.29	1	Sequest HT (2)	3	888.085	-2.09	comp55283_c0_seq1; comp55283_c0_seq2; comp55283_c0_seq5
High	SSLSGYYDLDGTVHDPEYGLQLYK			3.53	0.00125	0.0192	0.665	0.52	1	Sequest HT (2)	3	907.428	-1.05	comp55283_c0_seq1; comp55283_c0_seq2; comp55283_c0_seq4
High	GVAVEVNPVSNQLLGLVK			4.21	0	0.000796	1.39	0.56	1	Sequest HT (2)	2	918.529	-4.28	comp55283_c0_seq1; comp55283_c0_seq2
High	GVAVEVNPVSNQLLGLVKDLR			2.04	0.00125	0.107	0.267	0.35	1	Sequest HT (2)	3	740.76	-3.17	comp55283_c0_seq1; comp55283_c0_seq2
High	FPTMDEYTNAREELIGSEQYLR			2.86	0	0.00944	0.828	0.42	1	Sequest HT (2)	3	888.082	-4.85	comp55283_c0_seq1; comp55283_c0_seq2; comp55283_c0_seq5
High	GVAVEVNPVSNQLLGLVK			4.13	0	0.000884	1.37	0.56	1	Sequest HT (2)	2	918.531	-2.81	comp55283_c0_seq1; comp55283_c0_seq2
High	GVAVEVNPVSNQLLGLVKDLR			3.01	0	6.63e-05	1.96	0.52	1	Sequest HT (2)	3	740.76	-2.34	comp55283_c0_seq1; comp55283_c0_seq2
High	FPTMDEYTNAREELIGSEQYLR			3.21	0.00125	0.111	0.257	0.39	1	Sequest HT (2)	3	888.085	-1.61	comp55283_c0_seq1; comp55283_c0_seq2; comp55283_c0_seq5
High	SSLSGYYDLDGTVHDPEYGLQLYK			2.31	0.00125	0.065	0.383	0.34	1	Sequest HT (2)	3	907.425	-4.82	comp55283_c0_seq1; comp55283_c0_seq2; comp55283_c0_seq4
High	SSLSGYYDLDGTVHDPEYGLQLYK			2.59	0	0.00247	1.13	0.45	1	Sequest HT (2)	3	907.427	-2.74	comp55283_c0_seq1; comp55283_c0_seq2; comp55283_c0_seq4
High	QILEEFRSDNVQYVEVR			2.16	0	0.00686	0.901	0.18	1	Sequest HT (2)	3	708.693	-3.91	comp55283_c0_seq1; comp55283_c0_seq2; comp55283_c0_seq4
High	QILEEFRSDNVQYVEVR			2.21	0.00125	0.0671	0.376	0.24	1	Sequest HT (2)	3	708.692	-4.43	comp55283_c0_seq1; comp55283_c0_seq2; comp55283_c0_seq4
High	GVAVEVNPVSNQLLGLVK			3.99	0.00125	0.0146	0.728	0.53	1	Sequest HT (2)	2	918.531	-1.95	comp55283_c0_seq1; comp55283_c0_seq2
High	GVAVEVNPVSNQLLGLVK			3.18	0	0.00112	1.32	0.42	1	Sequest HT (2)	2	918.531	-2.02	comp55283_c0_seq1; comp55283_c0_seq2
High	TQYIPAVSFFLSK			2.28	0.00125	0.0176	0.685	0.22	1	Sequest HT (2)	2	750.906	-3.47	comp55283_c0_seq1; comp55283_c0_seq2; comp55283_c0_seq5
High	GVAVEVNPVSNQLLGLVK			3.88	0	0.000125	1.82	0.55	1	Sequest HT (2)	2	918.528	-5.67	comp55283_c0_seq1; comp55283_c0_seq2
High	TQYIPAVSFFLSK			1.76	0.00125	0.0379	0.509	0.16	1	Sequest HT (2)	2	750.906	-2.9	comp55283_c0_seq1; comp55283_c0_seq2; comp55283_c0_seq5
High	FPTMDEYTNAREELIGSEQYLR			3.48	0	0.00116	1.31	0.42	1	Sequest HT (2)	3	888.085	-1.75	comp55283_c0_seq1; comp55283_c0_seq2; comp55283_c0_seq5
High	FPTMDEYTNAREELIGSEQYLR			2.78	0	0.0103	0.807	0.37	1	Sequest HT (2)	3	888.085	-2.23	comp55283_c0_seq1; comp55283_c0_seq2; comp55283_c0_seq5
High	SSLSGYYDLDGTVHDPEYGLQLYK			3.5	0	0.00877	0.845	0.54	1	Sequest HT (2)	3	907.425	-4.42	comp55283_c0_seq1; comp55283_c0_seq2; comp55283_c0_seq4
High	FPTMDEYTNAREELIGSEQYLR			2.76	0	0.00549	0.952	0.29	1	Sequest HT (2)	3	888.085	-2.16	comp55283_c0_seq1; comp55283_c0_seq2; comp55283_c0_seq5
High	SSLSGYYDLDGTVHDPEYGLQLYK			2.96	0.00125	0.0158	0.709	0.41	1	Sequest HT (2)	3	907.427	-2.54	comp55283_c0_seq1; comp55283_c0_seq2; comp55283_c0_seq4
High	SSLSGYYDLDGTVHDPEYGLQLYK			3.06	0	0.00232	1.15	0.45	1	Sequest HT (2)	3	907.427	-1.86	comp55283_c0_seq1; comp55283_c0_seq2; comp55283_c0_seq4
High	QILEEFRSDNVQYVEVR			2.74	0.00125	0.0306	0.558	0.26	1	Sequest HT (2)	3	708.693	-3.83	comp55283_c0_seq1; comp55283_c0_seq2; comp55283_c0_seq4
High	FPTMDEYTNAREELIGSEQYLR			2.74	0.00125	0.013	0.755	0.45	1	Sequest HT (2)	3	888.085	-1.41	comp55283_c0_seq1; comp55283_c0_seq2; comp55283_c0_seq5
High	QILEEFRSDNVQYVEVR			2.12	0.00125	0.0144	0.731	0.1	1	Sequest HT (2)	3	708.694	-2.02	comp55283_c0_seq1; comp55283_c0_seq2; comp55283_c0_seq4
High	SSLSGYYDLDGTVHDPEYGLQLYK			2.34	0.00125	0.0164	0.701	0.2	1	Sequest HT (2)	3	907.427	-2.06	comp55283_c0_seq1; comp55283_c0_seq2; comp55283_c0_seq4
High	GVAVEVNPVSNQLLGLVK			2.83	0.00125	0.0651	0.383	0.38	1	Sequest HT (2)	2	918.531	-2.35	comp55283_c0_seq1; comp55283_c0_seq2
High	GVAVEVNPVSNQLLGLVK			2.87	0.00125	0.0453	0.467	0.49	1	Sequest HT (2)	2	918.532	-0.69	comp55283_c0_seq1; comp55283_c0_seq2
High	FPTMDEYTNAREELIGSEQYLR			3.13	0.00125	0.0261	0.595	0.48	1	Sequest HT (2)	3	888.086	-1.27	comp55283_c0_seq1; comp55283_c0_seq2; comp55283_c0_seq5
High	FPTMDEYTNAREELIGSEQYLR			3.43	0.00125	0.141	0.2	0.47	1	Sequest HT (2)	3	888.085	-1.54	comp55283_c0_seq1; comp55283_c0_seq2; comp55283_c0_seq5
High	SSLSGYYDLDGTVHDPEYGLQLYK			2.01	0.00125	0.0395	0.499	0.3	1	Sequest HT (2)	3	907.426	-2.94	comp55283_c0_seq1; comp55283_c0_seq2; comp55283_c0_seq4
High	GVAVEVNPVSNQLLGLVK			2.48	0	0.00569	0.943	0.46	1	Sequest HT (2)	2	918.531	-2.21	comp55283_c0_seq1; comp55283_c0_seq2
High	QILEEFRSDNVQYVEVR			2.73	0.00125	0.0133	0.749	0.19	1	Sequest HT (2)	3	708.693	-3.48	comp55283_c0_seq1; comp55283_c0_seq2; comp55283_c0_seq4
High	QILEEFRSDNVQYVEVR			2.75	0.00125	0.0475	0.457	0.28	1	Sequest HT (2)	3	708.694	-2.62	comp55283_c0_seq1; comp55283_c0_seq2; comp55283_c0_seq4
High	SSLSGYYDLDGTVHDPEYGLQLYK			3.62	0.00125	0.0239	0.614	0.54	1	Sequest HT (2)	3	907.428	-0.72	comp55283_c0_seq1; comp55283_c0_seq2; comp55283_c0_seq4
High	GVAVEVNPVSNQLLGLVK			3.39	0	0.0123	0.768	0.57	1	Sequest HT (2)	2	918.53	-2.95	comp55283_c0_seq1; comp55283_c0_seq2
High	SSLSGYYDLDGTVHDPEYGLQLYK			3.09	0	0.00918	0.834	0.55	1	Sequest HT (2)	3	907.427	-2.33	comp55283_c0_seq1; comp55283_c0_seq2; comp55283_c0_seq4
High	GVAVEVNPVSNQLLGLVK			3.98	0	0.00204	1.18	0.45	1	Sequest HT (2)	2	918.529	-4.67	comp55283_c0_seq1; comp55283_c0_seq2
High	GVAVEVNPVSNQLLGLVK			3.4	0	0.000368	1.57	0.56	1	Sequest HT (2)	2	918.531	-2.35	comp55283_c0_seq1; comp55283_c0_seq2
High	FPTMDEYTNAREELIGSEQYLR			3.74	0.00125	0.0211	0.644	0.43	1	Sequest HT (2)	3	888.084	-2.58	comp55283_c0_seq1; comp55283_c0_seq2; comp55283_c0_seq5
High	SSLSGYYDLDGTVHDPEYGLQLYK			2.68	0.00125	0.176	0.145	0.49	1	Sequest HT (2)	3	907.43	1.23	comp55283_c0_seq1; comp55283_c0_seq2; comp55283_c0_seq4
High	FPTMDEYTNAREELIGSEQYLR			3.1	0.00125	0.0295	0.567	0.49	1	Sequest HT (2)	3	888.084	-2.92	comp55283_c0_seq1; comp55283_c0_seq2; comp55283_c0_seq5
High	QILEEFRSDNVQYVEVR			3.14	0.00125	0.0261	0.595	0.38	1	Sequest HT (2)	3	708.693	-3.4	comp55283_c0_seq1; comp55283_c0_seq2; comp55283_c0_seq4
High	FPTMDEYTNAREELIGSEQYLR			2.31	0.00125	0.102	0.276	0.06	1	Sequest HT (2)	3	888.083	-3.54	comp55283_c0_seq1; comp55283_c0_seq2; comp55283_c0_seq5
High	QILEEFRSDNVQYVEVR			2.2	0.00125	0.0159	0.709	0.14	1	Sequest HT (2)	3	708.693	-3.22	comp55283_c0_seq1; comp55283_c0_seq2; comp55283_c0_seq4
High	FPTMDEYTNAREELIGSEQYLR			2.12	0.00125	0.0626	0.392	0.15	1	Sequest HT (2)	3	888.085	-2.23	comp55283_c0_seq1; comp55283_c0_seq2; comp55283_c0_seq5
High	FPTMDEYTNAREELIGSEQYLR			2.47	0.00125	0.0803	0.334	0.4	1	Sequest HT (2)	3	888.085	-1.75	comp55283_c0_seq1; comp55283_c0_seq2; comp55283_c0_seq5
High	SSLSGYYDLDGTVHDPEYGLQLYK			2.48	0.00125	0.0212	0.642	0.47	1	Sequest HT (2)	3	907.427	-2.74	comp55283_c0_seq1; comp55283_c0_seq2; comp55283_c0_seq4
High	SSLSGYYDLDGTVHDPEYGLQLYK			1.68	0.00125	0.0791	0.337	0.16	1	Sequest HT (2)	3	907.426	-3.01	comp55283_c0_seq1; comp55283_c0_seq2; comp55283_c0_seq4
High	FPTMDEYTNAREELIGSEQYLR			2.63	0.00712	0.299	0.008	0.31	1	Sequest HT (2)	3	888.085	-2.23	comp55283_c0_seq1; comp55283_c0_seq2; comp55283_c0_seq5
High	GVAVEVNPVSNQLLGLVK			2.57	0.00125	0.174	0.148	0.49	1	Sequest HT (2)	2	918.533	-0.09	comp55283_c0_seq1; comp55283_c0_seq2
High	GVAVEVNPVSNQLLGLVK			2.07	0.00125	0.0251	0.604	0.42	1	Sequest HT (2)	2	918.53	-3.41	comp55283_c0_seq1; comp55283_c0_seq2
High	FPTMDEYTNAREELIGSEQYLR			2.06	0.00712	0.301	0.006		2	Sequest HT (2)	3	888.085	-2.09	comp55283_c0_seq1; comp55283_c0_seq2; comp55283_c0_seq5
High	FPTMDEYTNAREELIGSEQYLR			2.74	0.00125	0.179	0.142	0.41	1	Sequest HT (2)	3	888.083	-3.54	comp55283_c0_seq1; comp55283_c0_seq2; comp55283_c0_seq5
High	FPTMDEYTNAREELIGSEQYLR			2.04	0	0.0106	0.801	0.15	1	Sequest HT (2)	3	888.085	-1.89	comp55283_c0_seq1; comp55283_c0_seq2; comp55283_c0_seq5
High	QILEEFRSDNVQYVEVR			2.07	0.00125	0.0654	0.382	0.08	1	Sequest HT (2)	3	708.693	-3.14	comp55283_c0_seq1; comp55283_c0_seq2; comp55283_c0_seq4
High	SSLSGYYDLDGTVHDPEYGLQLYK			2.73	0.00125	0.0912	0.304	0.51	1	Sequest HT (2)	3	907.427	-1.73	comp55283_c0_seq1; comp55283_c0_seq2; comp55283_c0_seq4
High	QILEEFRSDNVQYVEVR			2.15	0.00125	0.079	0.338	0.16	1	Sequest HT (2)	3	708.693	-3.22	comp55283_c0_seq1; comp55283_c0_seq2; comp55283_c0_seq4
High	SSLSGYYDLDGTVHDPEYGLQLYK			2.02	0.00125	0.0539	0.427	0.4	1	Sequest HT (2)	3	907.428	-1.53	comp55283_c0_seq1; comp55283_c0_seq2; comp55283_c0_seq4
High	FPTMDEYTNAREELIGSEQYLR			2.83	0.00125	0.0687	0.371	0.52	1	Sequest HT (2)	3	888.081	-6.15	comp55283_c0_seq1; comp55283_c0_seq2; comp55283_c0_seq5
High	FPTMDEYTNAREELIGSEQYLR			2.24	0.00371	0.233	0.074	0.07	1	Sequest HT (2)	3	888.086	-0.44	comp55283_c0_seq1; comp55283_c0_seq2; comp55283_c0_seq5
High	SSLSGYYDLDGTVHDPEYGLQLYK			3.07	0.00125	0.0469	0.459	0.42	1	Sequest HT (2)	3	907.428	-1.26	comp55283_c0_seq1; comp55283_c0_seq2; comp55283_c0_seq4
High	FPTMDEYTNAREELIGSEQYLR			2.05	0.00125	0.134	0.213	0.23	1	Sequest HT (2)	3	888.082	-4.78	comp55283_c0_seq1; comp55283_c0_seq2; comp55283_c0_seq5
High	GVAVEVNPVSNQLLGLVK			1.87	0.00125	0.108	0.263	0.37	1	Sequest HT (2)	2	918.532	-1.42	comp55283_c0_seq1; comp55283_c0_seq2
High	FPTMDEYTNAREELIGSEQYLR			2.75	0.00125	0.135	0.21	0.51	1	Sequest HT (2)	3	888.085	-1.54	comp55283_c0_seq1; comp55283_c0_seq2; comp55283_c0_seq5
High	QILEEFRSDNVQYVEVR			2.57	0.00125	0.0658	0.381	0.39	1	Sequest HT (2)	3	708.694	-2.79	comp55283_c0_seq1; comp55283_c0_seq2; comp55283_c0_seq4
High	FPTMDEYTNAREELIGSEQYLR			2.36	0.0025	0.228	0.079	0.22	1	Sequest HT (2)	3	888.084	-3.13	comp55283_c0_seq1; comp55283_c0_seq2; comp55283_c0_seq5
High	SSLSGYYDLDGTVHDPEYGLQLYK			1.78	0.00125	0.11	0.26	0.3	1	Sequest HT (2)	3	907.425	-4.29	comp55283_c0_seq1; comp55283_c0_seq2; comp55283_c0_seq4
High	SSLSGYYDLDGTVHDPEYGLQLYK			2.27	0.00125	0.069	0.37	0.38	1	Sequest HT (2)	3	907.428	-1.19	comp55283_c0_seq1; comp55283_c0_seq2; comp55283_c0_seq4
High	GVAVEVNPVSNQLLGLVK			4.57	0	0.00023	1.68	0.58	1	Sequest HT (2)	2	918.53	-2.88	comp55283_c0_seq1; comp55283_c0_seq2
High	GVAVEVNPVSNQLLGLVK			3.95	0	0.000719	1.42	0.55	1	Sequest HT (2)	2	918.531	-1.95	comp55283_c0_seq1;
High	GVAVEVNPVSNQLLGLVK			3.16	0	0.00121	1.3	0.49	1	Sequest HT (2)	3	612.688	-4.38	comp55283_c0_seq1; comp55283_c0_seq2
High	LYKAVTE			1.28	0.00776	0.171	0.004	0.13	1	Sequest HT (5)	2	412.23	-4.1	comp55283_c0_seq1; comp55283_c0_seq2
High	VETERANSGDIA			2.51	0	0.00575	0.686	0.2	1	Sequest HT (5)	2	631.302	-3.41	comp55283_c0_seq1; comp55283_c0_seq2; comp55283_c0_seq3
High	VETERANSGDIA			2.16	0.00258	0.0397	0.304	0.24	1	Sequest HT (5)	2	631.303	-3.22	comp55283_c0_seq1; comp55283_c0_seq2; comp55283_c0_seq3
High	KAVTEEFVR			2.9	0.00396	0.076	0.173	0.3	1	Sequest HT (5)	2	539.797	-2.81	comp55283_c0_seq1; comp55283_c0_seq2
High	KAVTEEFVR			2.77	0.00258	0.044	0.283	0.29	1	Sequest HT (5)	2	539.796	-4.05	comp55283_c0_seq1; comp55283_c0_seq2
High	KLVETERANSGDIA			2.8	0	0.00327	0.797	0.28	1	Sequest HT (5)	2	751.892	-3.24	comp55283_c0_seq1; comp55283_c0_seq2; comp55283_c0_seq3
High	RSDNVQYVEVR			2.35	0.00258	0.0409	0.298	0.21	1	Sequest HT (5)	2	682.847	-3.13	comp55283_c0_seq1; comp55283_c0_seq2; comp55283_c0_seq4
High	RSDNVQYVEVR			2.99	0	0.00711	0.644	0.12	1	Sequest HT (5)	3	455.567	-3.81	comp55283_c0_seq1; comp55283_c0_seq2; comp55283_c0_seq4
High	RSDNVQYVEVR			2.89	0.00258	0.0403	0.301	0.33	1	Sequest HT (5)	2	682.847	-3.31	comp55283_c0_seq1; comp55283_c0_seq2; comp55283_c0_seq4
High	LVETERANSGDIA			3.05	0	0.0156	0.489	0.34	1	Sequest HT (5)	2	687.845	-3.01	comp55283_c0_seq1; comp55283_c0_seq2; comp55283_c0_seq3
High	LVETERANSGDIA			2.88	0	0.0045	0.735	0.35	1	Sequest HT (5)	2	687.844	-3.1	comp55283_c0_seq1; comp55283_c0_seq2; comp55283_c0_seq3
High	TNAREELIGS			1.84	0.00496	0.103	0.111	0.1	1	Sequest HT (5)	2	545.278	-4.22	comp55283_c0_seq1; comp55283_c0_seq2; comp55283_c0_seq5
High	TNAREELIGSEQ			2.59	0	0.00606	0.676	0.23	1	Sequest HT (5)	2	673.829	-3.22	comp55283_c0_seq1; comp55283_c0_seq2; comp55283_c0_seq5
High	TNAREELIGSEQ			2.38	0	0.00501	0.713	0.22	1	Sequest HT (5)	2	673.829	-2.22	comp55283_c0_seq1; comp55283_c0_seq2; comp55283_c0_seq5
High	VHDPEYGLQ			2.68	0.00496	0.12	0.079	0.36	1	Sequest HT (5)	2	529.249	-3.67	comp55283_c0_seq1; comp55283_c0_seq2; comp55283_c0_seq4; comp55283_c0_seq5; comp55283_c0_seq3
High	VHDPEYGLQ			1.79	0.00496	0.104	0.108	0.19	1	Sequest HT (5)	2	529.249	-3.21	comp55283_c0_seq1; comp55283_c0_seq2; comp55283_c0_seq4; comp55283_c0_seq5; comp55283_c0_seq3
High	TNAREELIGSEQ			2.09	0.00258	0.0414	0.295	0.14	1	Sequest HT (5)	2	673.829	-2.76	comp55283_c0_seq1; comp55283_c0_seq2; comp55283_c0_seq5
High	TNAREELIGSE			2.12	0	0.0226	0.416	0.11	1	Sequest HT (5)	2	609.799	-3.77	comp55283_c0_seq1; comp55283_c0_seq2; comp55283_c0_seq5
High	TNAREELIGSE			2.24	0	0.0203	0.437	0.1	1	Sequest HT (5)	2	609.8	-2.77	comp55283_c0_seq1; comp55283_c0_seq2; comp55283_c0_seq5
High	AVTEEFVR			2.15	0.00776	0.146	0.038	0.31	1	Sequest HT (5)	2	475.749	-3.26	comp55283_c0_seq1; comp55283_c0_seq2
High	SRGVAVEVNPVSN			3.03	0	0.00301	0.814	0.24	1	Sequest HT (5)	2	664.35	-3.21	comp55283_c0_seq1; comp55283_c0_seq2
High	SRGVAVEVNPVSN			2.19	0	0.0372	0.316	0.24	1	Sequest HT (5)	2	664.349	-3.86	comp55283_c0_seq1;
High	SRGVAVEVNPVSNQ			4.19	0	0.00106	1.02	0.43	1	Sequest HT (5)	2	728.379	-2.58	comp55283_c0_seq1; comp55283_c0_seq2
High	REELIGSEQY			2.23	0	0.0138	0.513	0.2	1	Sequest HT (5)	2	612.297	-3.59	comp55283_c0_seq1; comp55283_c0_seq2; comp55283_c0_seq5
High	HAGETNWQGTEVDYN			3.14	0	0.000852	1.06	0.45	1	Sequest HT (5)	2	860.861	-2.41	comp55283_c0_seq1; comp55283_c0_seq2
High	EYTNAREELIGSEQ			2.88	0	0.00325	0.799	0.29	1	Sequest HT (5)	2	819.883	-1.73	comp55283_c0_seq1; comp55283_c0_seq2; comp55283_c0_seq5
High	DGTVHDPEYGLQ			2.51	0.00258	0.0419	0.293	0.31	1	Sequest HT (5)	2	665.797	-2.93	comp55283_c0_seq1; comp55283_c0_seq2; comp55283_c0_seq4
High	DGTVHDPEYGLQ			2.57	0	0.0148	0.5	0.21	1	Sequest HT (5)	2	665.797	-2.75	comp55283_c0_seq1; comp55283_c0_seq2; comp55283_c0_seq4
High	EYTNAREELIGSE			2.66	0	0.017	0.472	0.24	1	Sequest HT (5)	2	755.853	-2.45	comp55283_c0_seq1; comp55283_c0_seq2; comp55283_c0_seq5
High	LDGTVHDPEYGLQ			3.18	0	0.0271	0.38	0.33	1	Sequest HT (5)	2	722.338	-4.53	comp55283_c0_seq1; comp55283_c0_seq2; comp55283_c0_seq4
High	AVRFPTMDEYTNAR			2.97	0	0.00632	0.667	0.21	1	Sequest HT (5)	3	557.602	-1.58	comp55283_c0_seq1; comp55283_c0_seq2; comp55283_c0_seq5
High	AVRFPTMDEYTNAR			4.09	0	0.0265	0.384	0.32	1	Sequest HT (5)	3	557.601	-3.33	comp55283_c0_seq1; comp55283_c0_seq2; comp55283_c0_seq5
High	AVRFPTMDE			2.43	0.00496	0.113	0.091	0.31	1	Sequest HT (5)	2	533.254	-2.53	comp55283_c0_seq1; comp55283_c0_seq2; comp55283_c0_seq5
High	DGTVHDPEYGLQ			1.98	0.00496	0.0921	0.133	0.07	1	Sequest HT (5)	2	665.798	-2.38	comp55283_c0_seq1; comp55283_c0_seq2; comp55283_c0_seq4
High	EWKLVETERANSGDIA			2.05	0.00396	0.0605	0.219	0.38	1	Sequest HT (5)	2	909.455	0.17	comp55283_c0_seq1; comp55283_c0_seq2; comp55283_c0_seq3
High	GVAVEVNPVSN			2.74	0	0.00565	0.69	0.29	1	Sequest HT (5)	2	542.784	-2.96	comp55283_c0_seq1; comp55283_c0_seq2
High	RQNPPVSLPY			1.84	0.00396	0.0854	0.149	0.12	1	Sequest HT (5)	2	585.815	-3.61	comp55283_c0_seq1; comp55283_c0_seq2
High	GVAVEVNPVSNQ			3.67	0	0.018	0.46	0.3	1	Sequest HT (5)	2	606.813	-3.03	comp55283_c0_seq1; comp55283_c0_seq2
High	GVAVEVNPVSNQ			3.67	0	0.0223	0.418	0.28	1	Sequest HT (5)	2	606.813	-2.73	comp55283_c0_seq1; comp55283_c0_seq2
High	NWQGTEVDYN			2.64	0	0.0264	0.385	0.45	1	Sequest HT (5)	2	613.258	-2.09	comp55283_c0_seq1; comp55283_c0_seq2
High	FVRTYPDFSGA			2.08	0.00396	0.0815	0.159	0.11	1	Sequest HT (5)	2	630.305	-1.84	comp55283_c0_seq1; comp55283_c0_seq2; comp55283_c0_seq5; comp55283_c0_seq3
High	YPSRQNPPVSLPY			2.17	0.00396	0.0478	0.266	0.24	1	Sequest HT (5)	2	759.389	-2.65	comp55283_c0_seq1; comp55283_c0_seq2
High	YPSRQNPPVSLPY			1.97	0.00396	0.0809	0.16	0.19	1	Sequest HT (5)	2	759.389	-3.05	comp55283_c0_seq1; comp55283_c0_seq2
High	GcEWKLVETE		C2(Carbamidomethyl)	3.01	0	0.0364	0.321	0.28	1	Sequest HT (5)	2	625.788	-2.81	comp55283_c0_seq1; comp55283_c0_seq2; comp55283_c0_seq3
High	GETNWQGTEVDYN			3.28	0	0.00169	0.927	0.56	1	Sequest HT (5)	2	756.814	-1.4	comp55283_c0_seq1; comp55283_c0_seq2
High	GETNWQGTEVDYN			3.44	0	0.00373	0.771	0.56	1	Sequest HT (5)	2	756.814	-1.72	comp55283_c0_seq1; comp55283_c0_seq2
High	ETNWQGTEVDYN			2.98	0.00258	0.0419	0.293	0.38	1	Sequest HT (5)	2	728.304	-1.3	comp55283_c0_seq1; comp55283_c0_seq2
High	AGETNWQGTEVDYN			3.09	0	0.0358	0.324	0.44	1	Sequest HT (5)	2	792.333	-1.49	comp55283_c0_seq1; comp55283_c0_seq2
High	AGETNWQGTEVDYN			2.24	0	0.0163	0.481	0.19	1	Sequest HT (5)	2	792.333	-1.41	comp55283_c0_seq1; comp55283_c0_seq2
High	ETNWQGTEVDYN			2.52	0	0.0141	0.509	0.33	1	Sequest HT (5)	2	728.303	-1.88	comp55283_c0_seq1; comp55283_c0_seq2
High	REELIGSEQYL			1.93	0	0.0281	0.372	0.2	1	Sequest HT (5)	2	668.839	-3.35	comp55283_c0_seq1; comp55283_c0_seq2; comp55283_c0_seq5
High	KAVTEEFVRTYPDFSGA			1.65	0	0.0261	0.387	0.15	1	Sequest HT (5)	3	639.649	-3.37	comp55283_c0_seq1; comp55283_c0_seq2
High	LYPSRQNPPVSLPY			1.9	0	0.0164	0.479	0.27	1	Sequest HT (5)	2	815.931	-2.37	comp55283_c0_seq1; comp55283_c0_seq2
High	LYPSRQNPPVSLPY			2.07	0.00258	0.0431	0.287	0.25	1	Sequest HT (5)	2	815.931	-2.29	comp55283_c0_seq1; comp55283_c0_seq2
High	VRFPTMDEY			2.78	0	0.0199	0.441	0.13	1	Sequest HT (5)	2	579.266	-4.31	comp55283_c0_seq1; comp55283_c0_seq2; comp55283_c0_seq5
High	VRFPTMDEY			2.57	0.00496	0.132	0.059	0.13	1	Sequest HT (5)	2	579.267	-2.94	comp55283_c0_seq1; comp55283_c0_seq2; comp55283_c0_seq5
High	TTDPLVTYPSLDK			3.15	0	0.00225	0.872	0.33	1	Sequest HT (5)	2	725.375	-3.14	comp55283_c0_seq1; comp55283_c0_seq2; comp55283_c0_seq4
High	AVRFPTMDEY			2.78	0	0.0271	0.38	0.33	1	Sequest HT (5)	2	614.785	-3.47	comp55283_c0_seq1; comp55283_c0_seq2; comp55283_c0_seq5
High	AVRFPTMDEY			2.93	0.00396	0.0822	0.157	0.32	1	Sequest HT (5)	2	614.785	-2.77	comp55283_c0_seq1; comp55283_c0_seq2; comp55283_c0_seq5
High	TTDPLVTYPSLDK			2.78	0	0.0272	0.379	0.27	1	Sequest HT (5)	2	725.375	-2.55	comp55283_c0_seq1; comp55283_c0_seq2; comp55283_c0_seq4
High	VRFPTMDEYTNA			2.25	0.00496	0.0916	0.134	0.21	1	Sequest HT (5)	2	722.331	-2.29	comp55283_c0_seq1; comp55283_c0_seq2; comp55283_c0_seq5
High	VRFPTMDEYTNA			2.61	0.00396	0.0702	0.189	0.36	1	Sequest HT (5)	2	722.331	-1.79	comp55283_c0_seq1; comp55283_c0_seq2; comp55283_c0_seq5
High	EFVRTYPDFSGA			3.48	0.00258	0.04	0.302	0.37	1	Sequest HT (5)	2	694.826	-2.54	comp55283_c0_seq1; comp55283_c0_seq2; comp55283_c0_seq5; comp55283_c0_seq3
High	AVRFPTMDEYTNA			3.23	0.00396	0.0486	0.263	0.32	1	Sequest HT (5)	2	757.849	-2.27	comp55283_c0_seq1; comp55283_c0_seq2; comp55283_c0_seq5
High	EFVRTYPDFSGA			2.81	0.00496	0.127	0.067	0.25	1	Sequest HT (5)	2	694.826	-2.1	comp55283_c0_seq1; comp55283_c0_seq2; comp55283_c0_seq5; comp55283_c0_seq3
High	AVRFPTMDEYTNA			3.09	0.00258	0.0437	0.284	0.41	1	Sequest HT (5)	2	757.849	-2.03	comp55283_c0_seq1; comp55283_c0_seq2; comp55283_c0_seq5
High	TTDPLVTYPS			1.96	0.00496	0.0895	0.139	0.08	1	Sequest HT (5)	2	547.272	-3.9	comp55283_c0_seq1; comp55283_c0_seq2; comp55283_c0_seq4; comp55283_c0_seq5; comp55283_c0_seq3
High	LYPSRQNPPVSLPY			2.02	0	0.00814	0.618	0.2	1	Sequest HT (5)	2	815.931	-2.22	comp55283_c0_seq1; comp55283_c0_seq2
High	LYPSRQNPPVSLPY			2.86	0.00496	0.111	0.095	0.11	1	Sequest HT (5)	2	815.931	-2.59	comp55283_c0_seq1; comp55283_c0_seq2
High	TEEFVRTYPDFSGA			3.02	0	0.00156	0.943	0.45	1	Sequest HT (5)	2	809.871	-2.22	comp55283_c0_seq1; comp55283_c0_seq2; comp55283_c0_seq5; comp55283_c0_seq3
High	EFVRTYPDFSGA			1.77	0.00496	0.119	0.081	0.15	1	Sequest HT (5)	2	694.825	-3.6	comp55283_c0_seq1; comp55283_c0_seq2; comp55283_c0_seq5; comp55283_c0_seq3
High	TEEFVRTYPDFSGA			3.52	0	0.00181	0.914	0.39	1	Sequest HT (5)	2	809.872	-1.54	comp55283_c0_seq1; comp55283_c0_seq2; comp55283_c0_seq5; comp55283_c0_seq3
High	YDLDGTVHDPEYGLQ			3.21	0	0.00547	0.696	0.37	1	Sequest HT (5)	2	861.384	-2.14	comp55283_c0_seq1; comp55283_c0_seq2; comp55283_c0_seq4
High	YDLDGTVHDPEYGLQ			3.97	0	0.00244	0.855	0.46	1	Sequest HT (5)	2	861.385	-1.43	comp55283_c0_seq1; comp55283_c0_seq2; comp55283_c0_seq4
High	VTEEFVRTYPDFSGA			2.41	0	0.0219	0.422	0.36	1	Sequest HT (5)	2	859.406	-1.48	comp55283_c0_seq1; comp55283_c0_seq2
High	LYPSRQNPPVSLPY			2.56	0	0.0239	0.405	0.16	1	Sequest HT (5)	2	815.93	-3.19	comp55283_c0_seq1; comp55283_c0_seq2
High	GVAVEVNPVSNQL			3.2	0	0.035	0.329	0.32	1	Sequest HT (5)	2	663.355	-1.92	comp55283_c0_seq1; comp55283_c0_seq2
High	YDLDGTVHDPEYGLQ			2.65	0.00396	0.0669	0.199	0.21	1	Sequest HT (5)	2	861.383	-4.26	comp55283_c0_seq1; comp55283_c0_seq2; comp55283_c0_seq4
High	YDLDGTVHDPEYGLQ			1.69	0.00496	0.0955	0.126		2	Sequest HT (5)	2	861.384	-2.84	comp55283_c0_seq1; comp55283_c0_seq2; comp55283_c0_seq4
High	YDLDGTVHDPEYGLQ			1.55	0.00496	0.131	0.06	0.07	1	Sequest HT (5)	2	861.386	-0.29	comp55283_c0_seq1; comp55283_c0_seq2; comp55283_c0_seq4
High	AVTEEFVRTYPDFSGA			2.18	0.00258	0.0454	0.276	0.33	1	Sequest HT (5)	2	894.925	-1.15	comp55283_c0_seq1; comp55283_c0_seq2
High	AVTEEFVRTYPDFSGA			2.81	0	0.00109	1.02	0.37	1	Sequest HT (5)	2	894.924	-1.29	comp55283_c0_seq1; comp55283_c0_seq2
High	SGYYDLDGTVHDPEYGLQ			3.07	0	0.0115	0.55	0.42	1	Sequest HT (5)	2	1014.94	-0.91	comp55283_c0_seq1; comp55283_c0_seq2; comp55283_c0_seq4
High	SGYYDLDGTVHDPEYGLQ			2.38	0	0.00274	0.832	0.22	1	Sequest HT (5)	2	1014.94	-1.87	comp55283_c0_seq1; comp55283_c0_seq2; comp55283_c0_seq4
High	LAVRFPTMDEY			1.58	0	0.0105	0.568	0.25	1	Sequest HT (5)	2	671.327	-2.6	comp55283_c0_seq1; comp55283_c0_seq2; comp55283_c0_seq5
High	LAVRFPTMDEY			2.29	0.00496	0.111	0.095	0.28	1	Sequest HT (5)	2	671.327	-3.14	comp55283_c0_seq1; comp55283_c0_seq2; comp55283_c0_seq5
High	LAVRFPTMDEYTNA			2.32	0.00496	0.105	0.107	0.38	1	Sequest HT (5)	2	814.391	-2.84	comp55283_c0_seq1; comp55283_c0_seq2; comp55283_c0_seq5
High	GYYDLDGTVHDPEYGLQ			3.38	0	0.000716	1.1	0.45	1	Sequest HT (5)	2	971.428	-1.11	comp55283_c0_seq1; comp55283_c0_seq2; comp55283_c0_seq4
High	GYYDLDGTVHDPEYGLQ			4.13	0	0.00689	0.65	0.47	1	Sequest HT (5)	2	971.426	-2.43	comp55283_c0_seq1; comp55283_c0_seq2; comp55283_c0_seq4
High	SLLYPSRQNPPVSLPY			2.89	0	0.013	0.526	0.34	1	Sequest HT (5)	2	915.99	-0.78	comp55283_c0_seq1; comp55283_c0_seq2
High	SLLYPSRQNPPVSLPY			3.2	0	0.00881	0.602	0.41	1	Sequest HT (5)	2	915.988	-2.98	comp55283_c0_seq1; comp55283_c0_seq2
High	GYYDLDGTVHDPEYGLQ			2.27	0.00396	0.051	0.253	0.36	1	Sequest HT (5)	2	971.426	-3.25	comp55283_c0_seq1; comp55283_c0_seq2; comp55283_c0_seq4
High	LYPSRQNPPVSLPY			2.06	0.00776	0.146	0.037	0.17	1	Sequest HT (5)	2	815.932	-1.47	comp55283_c0_seq1; comp55283_c0_seq2
High	TTDPLVTYPSLDKVWGR			1.78	0	0.00698	0.648	0.01	1	Sequest HT (5)	3	650.009	-2.14	comp55283_c0_seq1; comp55283_c0_seq2; comp55283_c0_seq4
High	GLAVRFPTMDEY			1.77	0.00396	0.0524	0.248	0.27	1	Sequest HT (5)	2	699.838	-2.13	comp55283_c0_seq1; comp55283_c0_seq2; comp55283_c0_seq5
High	GLAVRFPTMDEYTNA			2.01	0.00396	0.0675	0.197	0.31	1	Sequest HT (5)	2	842.903	-0.55	comp55283_c0_seq1; comp55283_c0_seq2; comp55283_c0_seq5
High	LSGYYDLDGTVHDPEYGLQ			3.52	0	0.00184	0.911	0.45	1	Sequest HT (5)	2	1071.49	-1.07	comp55283_c0_seq1; comp55283_c0_seq2; comp55283_c0_seq4
High	SSLSGYYDLDGTVHDPEYGLQ			3.56	0	0.00136	0.971	0.4	1	Sequest HT (5)	2	1158.52	2.77	comp55283_c0_seq1; comp55283_c0_seq2; comp55283_c0_seq4
High	LYPSRQNPPVSLPY			1.94	0.00496	0.0967	0.123	0.11	1	Sequest HT (5)	2	815.932	-1.1	comp55283_c0_seq1; comp55283_c0_seq2
High	MESTPIFKII			2.54	0.00496	0.112	0.093	0.2	1	Sequest HT (5)	2	589.826	-3.92	comp55283_c0_seq1; comp55283_c0_seq2; comp55283_c0_seq4; comp55283_c0_seq5; comp55283_c0_seq3
High	MESTPIFKII			2.64	0.00496	0.115	0.088	0.27	1	Sequest HT (5)	2	589.826	-3.4	comp55283_c0_seq1; comp55283_c0_seq2; comp55283_c0_seq4; comp55283_c0_seq5; comp55283_c0_seq3
High	SQMESTPIFKII			3.25	0.00396	0.0589	0.224	0.31	1	Sequest HT (5)	2	697.371	-2.81	comp55283_c0_seq1; comp55283_c0_seq2; comp55283_c0_seq4; comp55283_c0_seq5; comp55283_c0_seq3
High	SQMESTPIFKII			3.32	0.00496	0.104	0.108	0.3	1	Sequest HT (5)	2	697.372	-2.38	comp55283_c0_seq1; comp55283_c0_seq2; comp55283_c0_seq4; comp55283_c0_seq5; comp55283_c0_seq3
High	MDLVGEDAGLDVLK			2.94	0	0.000584	1.14	0.34	1	Sequest HT (5)	2	737.874	-3.97	comp55283_c0_seq1; comp55283_c0_seq2
High	MDLVGEDAGLDVLK			3.15	0	0.00133	0.976	0.31	1	Sequest HT (5)	2	737.875	-2.65	comp55283_c0_seq1; comp55283_c0_seq2
High	GVAVEVNPVSNQLL			3.3	0.00258	0.044	0.283	0.39	1	Sequest HT (5)	2	719.897	-2.07	comp55283_c0_seq1; comp55283_c0_seq2
High	GVAVEVNPVSNQLL			3.56	0.00258	0.0459	0.274	0.35	1	Sequest HT (5)	2	719.897	-2.07	comp55283_c0_seq1; comp55283_c0_seq2
High	TTDPLVTYPSLD			2.4	0.00496	0.122	0.075	0.11	1	Sequest HT (5)	2	661.328	-2.99	comp55283_c0_seq1; comp55283_c0_seq2; comp55283_c0_seq4
High	TTDPLVTYPSL			1.43	0.00396	0.0588	0.225	0.09	1	Sequest HT (5)	2	603.815	-1.68	comp55283_c0_seq1; comp55283_c0_seq2; comp55283_c0_seq4
High	SQMESTPIFKII			2.03	0	0.0327	0.342	0.18	1	Sequest HT (5)	2	697.373	-0.19	comp55283_c0_seq1; comp55283_c0_seq2; comp55283_c0_seq4; comp55283_c0_seq5; comp55283_c0_seq3
High	TTDPLVTYPSL			2.1	0	0.0212	0.429	0.13	1	Sequest HT (5)	2	603.814	-3.5	comp55283_c0_seq1; comp55283_c0_seq2; comp55283_c0_seq4
High	SQMESTPIFKII			2.57	0.00396	0.0471	0.269	0.22	1	Sequest HT (5)	2	697.372	-1.41	comp55283_c0_seq1; comp55283_c0_seq2; comp55283_c0_seq4; comp55283_c0_seq5; comp55283_c0_seq3
High	VNPVSNQLLGL			1.89	0	0.0284	0.37	0.25	1	Sequest HT (5)	2	577.332	-0.98	comp55283_c0_seq1; comp55283_c0_seq2
High	LVGEDAGLDVL			2.46	0.00396	0.0763	0.172	0.17	1	Sequest HT (5)	2	550.794	-2.51	comp55283_c0_seq1; comp55283_c0_seq2
High	EVNPVSNQLLGL			2.45	0.00396	0.062	0.214	0.29	1	Sequest HT (5)	2	641.851	-3.54	comp55283_c0_seq1; comp55283_c0_seq2
High	EVNPVSNQLLGL			3.04	0	0.029	0.366	0.28	1	Sequest HT (5)	2	641.852	-2.78	comp55283_c0_seq1; comp55283_c0_seq2
High	FMDLVGEDAGLD			2.32	0	0.00906	0.596	0.31	1	Sequest HT (5)	2	641.286	-1.85	comp55283_c0_seq1; comp55283_c0_seq2
High	FMDLVGEDAGLD			2.55	0	0.00311	0.807	0.27	1	Sequest HT (5)	2	641.285	-2.99	comp55283_c0_seq1; comp55283_c0_seq2
High	EVDYNLVDAL			2.06	0.00496	0.128	0.065	0	1	Sequest HT (5)	2	575.782	-4.33	comp55283_c0_seq1; comp55283_c0_seq2
High	EVDYNLVDAL			2.03	0.00396	0.0518	0.25	0.03	1	Sequest HT (5)	2	575.784	-2.1	comp55283_c0_seq1; comp55283_c0_seq2
High	GVAVEVNPVSNQLLGL			2.82	0	0.00332	0.794	0.41	1	Sequest HT (5)	2	804.95	-1.36	comp55283_c0_seq1; comp55283_c0_seq2
High	GVAVEVNPVSNQLLGL			2.19	0.00496	0.115	0.087	0.27	1	Sequest HT (5)	2	804.95	-2.35	comp55283_c0_seq1; comp55283_c0_seq2
High	SDDPGVWEALPM			2.35	0	0.0213	0.428	0.23	1	Sequest HT (5)	2	658.792	-4.67	comp55283_c0_seq2
High	SDDPGVWEALPM			3.04	0	0.00579	0.685	0.33	1	Sequest HT (5)	2	658.793	-2.35	comp55283_c0_seq2
High	GETNWQGTEVDYNLVDAL			3.36	0	0.00129	0.98	0.42	1	Sequest HT (5)	2	1012.46	-3.18	comp55283_c0_seq1; comp55283_c0_seq2
High	GETNWQGTEVDYNLVDAL			2.62	0	0.000106	1.48	0.38	1	Sequest HT (5)	2	1012.46	-3.55	comp55283_c0_seq1; comp55283_c0_seq2
High	GETNWQGTEVDYNLVDAL			3.06	0	0.00382	0.767	0.41	1	Sequest HT (5)	2	1012.46	-2.88	comp55283_c0_seq1; comp55283_c0_seq2
High	ETNWQGTEVDYNLVDAL			3.54	0	0.0223	0.418	0.4	1	Sequest HT (5)	2	983.953	-2.17	comp55283_c0_seq1; comp55283_c0_seq2
High	ETNWQGTEVDYNLVDAL			2.78	0	0.0127	0.53	0.36	1	Sequest HT (5)	2	983.955	-0.18	comp55283_c0_seq1; comp55283_c0_seq2
High	MDLVGEDAGLDVL			3.11	0	0.00286	0.824	0.24	1	Sequest HT (5)	2	673.829	-0.27	comp55283_c0_seq1; comp55283_c0_seq2
High	MDLVGEDAGLDVL			2.96	0	0.000423	1.2	0.25	1	Sequest HT (5)	2	673.827	-2.63	comp55283_c0_seq1; comp55283_c0_seq2
High	DLVGEDAGLDVL			2.49	0.00496	0.113	0.091	0.14	1	Sequest HT (5)	2	608.306	-3.95	comp55283_c0_seq1; comp55283_c0_seq2
High	DLVGEDAGLDVL			2.44	0.00496	0.137	0.051	0.27	1	Sequest HT (5)	2	608.307	-2.55	comp55283_c0_seq1; comp55283_c0_seq2
High	MDLVGEDAGLDVL			1.7	0.00496	0.134	0.056	0.12	1	Sequest HT (5)	2	673.828	-1.27	comp55283_c0_seq1; comp55283_c0_seq2
High	MDLVGEDAGLDVL			2.1	0	0.0273	0.378	0.16	1	Sequest HT (5)	2	673.827	-3.45	comp55283_c0_seq1; comp55283_c0_seq2
High	MDLVGEDAGLDVL			2.4	0	0.00592	0.68	0.06	1	Sequest HT (5)	2	673.825	-6.08	comp55283_c0_seq1; comp55283_c0_seq2
High	DDPGVWEALPM			2.3	0.00496	0.0976	0.122	0.25	1	Sequest HT (5)	2	615.278	-1.58	comp55283_c0_seq2
High	FMDLVGEDAGLDVL			2.83	0.00396	0.0748	0.176	0.3	1	Sequest HT (5)	2	747.361	-2.74	comp55283_c0_seq1; comp55283_c0_seq2
High	FMDLVGEDAGLDVL			3.34	0	0.00126	0.985	0.46	1	Sequest HT (5)	2	747.362	-1.67	comp55283_c0_seq1; comp55283_c0_seq2
High	RDHVYMc		C7(Carbamidomethyl)	2.09	0.00496	0.136	0.052	0.29	1	Sequest HT (5)	2	490.705	-4.4	comp55283_c0_seq1; comp55283_c0_seq2; comp55283_c0_seq4; comp55283_c0_seq5; comp55283_c0_seq3
High	RDHVYMc		C7(Carbamidomethyl)	1.68	0.00396	0.0701	0.189	0.11	1	Sequest HT (5)	2	490.705	-4.46	comp55283_c0_seq1; comp55283_c0_seq2; comp55283_c0_seq4; comp55283_c0_seq5; comp55283_c0_seq3
High	LYKAVTE			1.72	0.00496	0.107	0.103	0.12	1	Sequest HT (5)	2	412.23	-4.32	comp55283_c0_seq1; comp55283_c0_seq2
High	VETERANSGDIA			2.55	0	0.0227	0.415	0.17	1	Sequest HT (5)	2	631.302	-3.51	comp55283_c0_seq1; comp55283_c0_seq2; comp55283_c0_seq3
High	VETERANSGDIA			2.2	0	0.0127	0.53	0.1	1	Sequest HT (5)	2	631.302	-3.41	comp55283_c0_seq1; comp55283_c0_seq2; comp55283_c0_seq3
High	KAVTEEFVR			2.68	0.00396	0.0866	0.146	0.33	1	Sequest HT (5)	2	539.797	-3.15	comp55283_c0_seq1; comp55283_c0_seq2
High	KAVTEEFVR			2.15	0	0.0228	0.414	0.33	1	Sequest HT (5)	2	539.796	-3.26	comp55283_c0_seq1; comp55283_c0_seq2
High	KLVETERANSGDIA			2.25	0.00396	0.0864	0.147	0.12	1	Sequest HT (5)	2	751.892	-2.75	comp55283_c0_seq1; comp55283_c0_seq2; comp55283_c0_seq3
High	RSDNVQYVEVR			2.95	0	0.0159	0.486	0.23	1	Sequest HT (5)	3	455.567	-3.88	comp55283_c0_seq1; comp55283_c0_seq2; comp55283_c0_seq4
High	RSDNVQYVEVR			2.49	0	0.013	0.525	0.29	1	Sequest HT (5)	2	682.847	-3.22	comp55283_c0_seq1; comp55283_c0_seq2; comp55283_c0_seq4
High	RSDNVQYVEVR			3.44	0	0.0136	0.517	0.27	1	Sequest HT (5)	2	682.847	-3.22	comp55283_c0_seq1; comp55283_c0_seq2; comp55283_c0_seq4
High	LVETERANSGDIA			3.13	0	0.00432	0.743	0.39	1	Sequest HT (5)	2	687.845	-2.74	comp55283_c0_seq1; comp55283_c0_seq2; comp55283_c0_seq3
High	LVETERANSGDIA			2.92	0	0.00382	0.767	0.38	1	Sequest HT (5)	2	687.844	-3.63	comp55283_c0_seq1; comp55283_c0_seq2; comp55283_c0_seq3
High	TNAREELIGSEQ			2.87	0	0.00703	0.647	0.33	1	Sequest HT (5)	2	673.829	-3.31	comp55283_c0_seq1; comp55283_c0_seq2; comp55283_c0_seq5
High	VHDPEYGLQ			2.79	0.00776	0.157	0.022	0.32	1	Sequest HT (5)	2	529.249	-3.79	comp55283_c0_seq1; comp55283_c0_seq2; comp55283_c0_seq4; comp55283_c0_seq5; comp55283_c0_seq3
High	TNAREELIGSEQ			2.93	0	0.0141	0.509	0.22	1	Sequest HT (5)	2	673.829	-3.13	comp55283_c0_seq1; comp55283_c0_seq2; comp55283_c0_seq5
High	VHDPEYGLQ			2.66	0.00396	0.0852	0.149	0.36	1	Sequest HT (5)	2	529.249	-3.91	comp55283_c0_seq1; comp55283_c0_seq2; comp55283_c0_seq4; comp55283_c0_seq5; comp55283_c0_seq3
High	TNAREELIGSE			2.42	0	0.0232	0.41	0.19	1	Sequest HT (5)	2	609.8	-3.27	comp55283_c0_seq1; comp55283_c0_seq2; comp55283_c0_seq5
High	TNAREELIGSE			2.03	0.00496	0.114	0.089	0.12	1	Sequest HT (5)	2	609.799	-3.67	comp55283_c0_seq1; comp55283_c0_seq2; comp55283_c0_seq5
High	SRGVAVEVNPVSN			3.02	0	0.00289	0.822	0.31	1	Sequest HT (5)	2	664.349	-3.58	comp55283_c0_seq1; comp55283_c0_seq2
High	HAGETNWQGTEVDYN			2.79	0	0.0137	0.515	0.42	1	Sequest HT (5)	2	860.862	-1.91	comp55283_c0_seq1; comp55283_c0_seq2
High	DGTVHDPEYGLQ			2.19	0.00496	0.0941	0.129	0.31	1	Sequest HT (5)	2	665.797	-3.39	comp55283_c0_seq1; comp55283_c0_seq2; comp55283_c0_seq4
High	DGTVHDPEYGLQ			2.97	0	0.00927	0.592	0.31	1	Sequest HT (5)	2	665.797	-2.75	comp55283_c0_seq1; comp55283_c0_seq2; comp55283_c0_seq4
High	EYTNAREELIGSE			2.08	0.00396	0.0654	0.203	0.19	1	Sequest HT (5)	2	755.853	-2.77	comp55283_c0_seq1; comp55283_c0_seq2; comp55283_c0_seq5
High	RQNPPVSLPY			2.05	0.00496	0.107	0.103	0.21	1	Sequest HT (5)	2	585.815	-3.4	comp55283_c0_seq1; comp55283_c0_seq2
High	AVRFPTMDEYTNAR			3.48	0	0.00128	0.982	0.32	1	Sequest HT (5)	3	557.601	-3.55	comp55283_c0_seq1; comp55283_c0_seq2; comp55283_c0_seq5
High	GVAVEVNPVSN			2.38	0	0.00403	0.757	0.37	1	Sequest HT (5)	2	542.783	-3.52	comp55283_c0_seq1; comp55283_c0_seq2
High	GVAVEVNPVSN			1.64	0.00496	0.122	0.076	0.18	1	Sequest HT (5)	1	1084.56	-1.65	comp55283_c0_seq1; comp55283_c0_seq2
High	GVAVEVNPVSN			2.7	0	0.0294	0.363	0.36	1	Sequest HT (5)	2	542.783	-3.63	comp55283_c0_seq1; comp55283_c0_seq2
High	GVAVEVNPVSNQ			3.83	0	0.0117	0.546	0.38	1	Sequest HT (5)	2	606.813	-3.34	comp55283_c0_seq1; comp55283_c0_seq2
High	GVAVEVNPVSN			1.38	0.00496	0.0894	0.139	0.12	1	Sequest HT (5)	1	1084.56	-1.99	comp55283_c0_seq1; comp55283_c0_seq2
High	GVAVEVNPVSNQ			3.4	0	0.00459	0.731	0.34	1	Sequest HT (5)	2	606.812	-3.94	comp55283_c0_seq1; comp55283_c0_seq2
High	NWQGTEVDYN			2.53	0.00396	0.0473	0.268	0.41	1	Sequest HT (5)	2	613.257	-4.98	comp55283_c0_seq1; comp55283_c0_seq2
High	GcEWKLVETE		C2(Carbamidomethyl)	2.16	0.00396	0.0478	0.266	0.23	1	Sequest HT (5)	2	625.788	-3	comp55283_c0_seq1; comp55283_c0_seq2; comp55283_c0_seq3
High	GETNWQGTEVDYN			3.29	0	0.00359	0.779	0.56	1	Sequest HT (5)	2	756.814	-1.96	comp55283_c0_seq1; comp55283_c0_seq2
High	GETNWQGTEVDYN			2.64	0	0.00313	0.806	0.39	1	Sequest HT (5)	2	756.813	-3.09	comp55283_c0_seq1; comp55283_c0_seq2
High	ETNWQGTEVDYN			2.99	0.00258	0.0393	0.305	0.39	1	Sequest HT (5)	2	728.303	-2.56	comp55283_c0_seq1; comp55283_c0_seq2
High	ETNWQGTEVDYN			3.1	0	0.0204	0.436	0.45	1	Sequest HT (5)	2	728.303	-2.72	comp55283_c0_seq1; comp55283_c0_seq2
High	AGETNWQGTEVDYN			2.87	0.00258	0.0396	0.304	0.36	1	Sequest HT (5)	2	792.332	-2.8	comp55283_c0_seq1; comp55283_c0_seq2
High	LYPSRQNPPVSLPY			2.27	0	0.00588	0.682	0.25	1	Sequest HT (5)	2	815.931	-2.29	comp55283_c0_seq1; comp55283_c0_seq2
High	LYPSRQNPPVSLPY			2.02	0	0.00402	0.757	0.18	1	Sequest HT (5)	2	815.931	-2.29	comp55283_c0_seq1; comp55283_c0_seq2
High	VRFPTMDEY			2.05	0	0.0194	0.446	0.15	1	Sequest HT (5)	2	579.265	-5.05	comp55283_c0_seq1; comp55283_c0_seq2; comp55283_c0_seq5
High	TTDPLVTYPSLDK			3.62	0	0.0298	0.36	0.36	1	Sequest HT (5)	2	725.376	-1.88	comp55283_c0_seq1; comp55283_c0_seq2; comp55283_c0_seq4
High	LYPSRQNPPVSLPY			2.09	0.00776	0.163	0.013	0.1	1	Sequest HT (5)	3	544.289	-3.54	comp55283_c0_seq1; comp55283_c0_seq2
High	TTDPLVTYPSLDK			3.04	0.00396	0.0525	0.247	0.32	1	Sequest HT (5)	2	725.375	-2.63	comp55283_c0_seq1; comp55283_c0_seq2; comp55283_c0_seq4
High	AVRFPTMDEY			3.02	0.00496	0.0956	0.126	0.31	1	Sequest HT (5)	2	614.785	-3.37	comp55283_c0_seq1; comp55283_c0_seq2; comp55283_c0_seq5
High	AVRFPTMDEY			2.76	0.00396	0.0697	0.19	0.31	1	Sequest HT (5)	2	614.785	-3.07	comp55283_c0_seq1; comp55283_c0_seq2; comp55283_c0_seq5
High	VRFPTMDEYTNA			2.82	0.00496	0.0902	0.138	0.4	1	Sequest HT (5)	2	722.33	-2.89	comp55283_c0_seq1; comp55283_c0_seq2; comp55283_c0_seq5
High	EFVRTYPDFSGA			2.96	0	0.0223	0.418	0.33	1	Sequest HT (5)	2	694.825	-3.33	comp55283_c0_seq1; comp55283_c0_seq2; comp55283_c0_seq5; comp55283_c0_seq3
High	EFVRTYPDFSGA			3.43	0.00396	0.067	0.198	0.37	1	Sequest HT (5)	2	694.826	-2.8	comp55283_c0_seq1; comp55283_c0_seq2; comp55283_c0_seq5; comp55283_c0_seq3
High	AVRFPTMDEYTNA			3.19	0.00396	0.064	0.207	0.36	1	Sequest HT (5)	2	757.849	-2.51	comp55283_c0_seq1; comp55283_c0_seq2; comp55283_c0_seq5
High	AVRFPTMDEYTNA			3.08	0.00258	0.0386	0.309	0.41	1	Sequest HT (5)	2	757.849	-2.43	comp55283_c0_seq1; comp55283_c0_seq2; comp55283_c0_seq5
High	TTDPLVTYPS			1.47	0.00496	0.136	0.053	0.19	1	Sequest HT (5)	2	547.272	-4.13	comp55283_c0_seq1; comp55283_c0_seq2; comp55283_c0_seq4;
High	LYPSRQNPPVSLPY			1.68	0.00396	0.0576	0.229	0.12	1	Sequest HT (5)	2	815.931	-2.74	comp55283_c0_seq1; comp55283_c0_seq2
High	TEEFVRTYPDFSGA			3.62	0	0.00445	0.737	0.4	1	Sequest HT (5)	2	809.871	-2.59	comp55283_c0_seq1; comp55283_c0_seq2; comp55283_c0_seq5; comp55283_c0_seq3
High	TEEFVRTYPDFSGA			3.63	0	0.00561	0.691	0.42	1	Sequest HT (5)	2	809.871	-2.07	comp55283_c0_seq1; comp55283_c0_seq2; comp55283_c0_seq5; comp55283_c0_seq3
High	YDLDGTVHDPEYGLQ			3.49	0	0.0224	0.417	0.44	1	Sequest HT (5)	2	861.385	-1.64	comp55283_c0_seq1; comp55283_c0_seq2; comp55283_c0_seq4
High	LAVRFPTMD			1.79	0.00258	0.0392	0.306	0.24	1	Sequest HT (5)	2	525.274	-4.17	comp55283_c0_seq1; comp55283_c0_seq2; comp55283_c0_seq5
High	YDLDGTVHDPEYGLQ			3.61	0	0.000571	1.14	0.41	1	Sequest HT (5)	2	861.385	-1.92	comp55283_c0_seq1; comp55283_c0_seq2; comp55283_c0_seq4
High	VTEEFVRTYPDFSGA			2.69	0.00258	0.0418	0.293	0.35	1	Sequest HT (5)	2	859.405	-2.55	comp55283_c0_seq1; comp55283_c0_seq2
High	AVTEEFVRTYPDFSGA			2.63	0	0.00701	0.647	0.36	1	Sequest HT (5)	2	894.924	-1.43	comp55283_c0_seq1; comp55283_c0_seq2
High	AVTEEFVRTYPDFSGA			2.79	0	0.0033	0.795	0.38	1	Sequest HT (5)	2	894.924	-2.18	comp55283_c0_seq1; comp55283_c0_seq2
High	SGYYDLDGTVHDPEYGLQ			3.39	0	0.00191	0.904	0.46	1	Sequest HT (5)	2	1014.94	-0.25	comp55283_c0_seq1; comp55283_c0_seq2; comp55283_c0_seq4
High	LAVRFPTMDEYTNA			2.47	0.00496	0.0958	0.125	0.33	1	Sequest HT (5)	2	814.39	-3.36	comp55283_c0_seq1; comp55283_c0_seq2; comp55283_c0_seq5
High	LAVRFPTMDEY			2.25	0	0.00907	0.596	0.42	1	Sequest HT (5)	2	671.326	-4.51	comp55283_c0_seq1; comp55283_c0_seq2; comp55283_c0_seq5
High	GYYDLDGTVHDPEYGLQ			3.55	0	0.000734	1.09	0.39	1	Sequest HT (5)	2	971.427	-1.81	comp55283_c0_seq1; comp55283_c0_seq2; comp55283_c0_seq4
High	LAVRFPTMDEY			1.82	0	0.035	0.328	0.27	1	Sequest HT (5)	2	671.327	-3.33	comp55283_c0_seq1; comp55283_c0_seq2; comp55283_c0_seq5
High	LAVRFPTMDEYTNA			2.25	0	0.0268	0.382	0.37	1	Sequest HT (5)	2	814.39	-2.91	comp55283_c0_seq1; comp55283_c0_seq2; comp55283_c0_seq5
High	GYYDLDGTVHDPEYGLQ			3.9	0	0.00509	0.71	0.52	1	Sequest HT (5)	2	971.426	-2.31	comp55283_c0_seq1; comp55283_c0_seq2; comp55283_c0_seq4
High	SLLYPSRQNPPVSLPY			2.85	0.00258	0.0432	0.286	0.31	1	Sequest HT (5)	2	915.99	-1.38	comp55283_c0_seq1; comp55283_c0_seq2
High	SLLYPSRQNPPVSLPY			3.26	0	0.0104	0.569	0.37	1	Sequest HT (5)	2	915.989	-1.91	comp55283_c0_seq1; comp55283_c0_seq2
High	LSGYYDLDGTVHDPEYGLQ			3.67	0	0.000248	1.31	0.48	1	Sequest HT (5)	2	1071.49	-1.41	comp55283_c0_seq1; comp55283_c0_seq2; comp55283_c0_seq4
High	MDLVGEDAGLD			1.84	0.00396	0.0656	0.203	0.1	1	Sequest HT (5)	1	1134.5	0.4	comp55283_c0_seq1; comp55283_c0_seq2
High	MDLVGEDAGLD			1.53	0.00496	0.133	0.058	0.13	1	Sequest HT (5)	2	567.75	-4.08	comp55283_c0_seq1; comp55283_c0_seq2
High	MESTPIFKII			2.95	0.00396	0.0718	0.184	0.23	1	Sequest HT (5)	2	589.826	-3.72	comp55283_c0_seq1; comp55283_c0_seq2; comp55283_c0_seq4; comp55283_c0_seq5; comp55283_c0_seq3
High	MESTPIFKII			2.82	0.00496	0.133	0.057	0.19	1	Sequest HT (5)	2	589.826	-3.2	comp55283_c0_seq1; comp55283_c0_seq2;
														comp55283_c0_seq4; comp55283_c0_seq5; comp55283_c0_seq3
High	QMESTPIFKII			2.58	0.00396	0.0878	0.143	0.08	1	Sequest HT (5)	2	653.856	-2.59	comp55283_c0_seq1; comp55283_c0_seq2; comp55283_c0_seq4; comp55283_c0_seq5; comp55283_c0_seq3
High	QMESTPIFKII			2.63	0	0.0179	0.462	0.19	1	Sequest HT (5)	2	653.856	-2.78	comp55283_c0_seq1; comp55283_c0_seq2; comp55283_c0_seq4; comp55283_c0_seq5; comp55283_c0_seq3
High	SQMESTPIFKII			3.5	0.00396	0.0854	0.149	0.35	1	Sequest HT (5)	2	697.371	-2.9	comp55283_c0_seq1; comp55283_c0_seq2; comp55283_c0_seq4; comp55283_c0_seq5; comp55283_c0_seq3
High	MDLVGEDAGLDVLK			3.74	0	0.000485	1.17	0.33	1	Sequest HT (5)	2	737.875	-1.65	comp55283_c0_seq1; comp55283_c0_seq2
High	SQMESTPIFKII			3.24	0	0.0255	0.392	0.35	1	Sequest HT (5)	2	697.372	-2.73	comp55283_c0_seq1; comp55283_c0_seq2; comp55283_c0_seq4; comp55283_c0_seq5; comp55283_c0_seq3
High	FMDLVGEDA			1.91	0.00396	0.0735	0.18	0.3	1	Sequest HT (5)	1	996.433	-1.3	comp55283_c0_seq1; comp55283_c0_seq2
High	FMDLVGEDA			2.02	0.00396	0.0575	0.229	0.3	1	Sequest HT (5)	1	996.433	-1.42	comp55283_c0_seq1; comp55283_c0_seq2
High	GVAVEVNPVSNQLL			3.54	0.00258	0.0455	0.276	0.38	1	Sequest HT (5)	2	719.897	-2.07	comp55283_c0_seq1; comp55283_c0_seq2
High	TTDPLVTYPSL			2.17	0.00496	0.117	0.085	0.12	1	Sequest HT (5)	2	603.815	-2.69	comp55283_c0_seq1; comp55283_c0_seq2; comp55283_c0_seq4
High	SQMESTPIFKII			2.69	0.00258	0.045	0.278	0.23	1	Sequest HT (5)	2	697.371	-3.78	comp55283_c0_seq1; comp55283_c0_seq2; comp55283_c0_seq4; comp55283_c0_seq5; comp55283_c0_seq3
High	LVGEDAGLDVL			1.78	0.00776	0.161	0.016	0.19	1	Sequest HT (5)	1	1100.58	-1.23	comp55283_c0_seq1; comp55283_c0_seq2
High	LVGEDAGLDVL			1.91	0	0.0109	0.559	0.16	1	Sequest HT (5)	2	550.793	-3.62	comp55283_c0_seq1; comp55283_c0_seq2
High	LVGEDAGLDVL			2.4	0	0.00309	0.809	0.22	1	Sequest HT (5)	2	550.794	-2.51	comp55283_c0_seq1; comp55283_c0_seq2
High	EVNPVSNQLLGL			2.27	0	0.0347	0.33	0.22	1	Sequest HT (5)	2	641.851	-3.63	comp55283_c0_seq1; comp55283_c0_seq2
High	EVNPVSNQLLGL			2.15	0.00396	0.0861	0.147	0.25	1	Sequest HT (5)	2	641.852	-2.68	comp55283_c0_seq1; comp55283_c0_seq2
High	FMDLVGEDAGLD			1.97	0.00396	0.0556	0.236	0.14	1	Sequest HT (5)	2	641.285	-2.61	comp55283_c0_seq1; comp55283_c0_seq2
High	FMDLVGEDAGLD			2.68	0	0.00347	0.786	0.21	1	Sequest HT (5)	2	641.285	-3.27	comp55283_c0_seq1; comp55283_c0_seq2
High	EVDYNLVDAL			1.92	0.00776	0.168	0.007		2	Sequest HT (5)	2	575.783	-3.9	comp55283_c0_seq1; comp55283_c0_seq2
High	GVAVEVNPVSNQLLGL			2.68	0	0.00526	0.704	0.3	1	Sequest HT (5)	2	804.949	-2.42	comp55283_c0_seq1; comp55283_c0_seq2
High	GVAVEVNPVSNQLLGL			2.9	0.00496	0.0983	0.12	0.34	1	Sequest HT (5)	2	804.949	-2.42	comp55283_c0_seq1; comp55283_c0_seq2
High	SDDPGVWEALPM			2.8	0.00396	0.0699	0.19	0.26	1	Sequest HT (5)	2	658.793	-3.37	comp55283_c0_seq2
High	SDDPGVWEALPM			2.59	0	0.00759	0.631	0.25	1	Sequest HT (5)	2	658.793	-3.74	comp55283_c0_seq2
High	GETNWQGTEVDYNLVDAL			3.12	0	0.00174	0.922	0.47	1	Sequest HT (5)	2	1012.46	-2.34	comp55283_c0_seq1; comp55283_c0_seq2
High	ETNWQGTEVDYNLVDAL			2.56	0	0.0288	0.367	0.32	1	Sequest HT (5)	2	983.954	-0.93	comp55283_c0_seq1; comp55283_c0_seq2
High	MDLVGEDAGLDVL			2.91	0	0.000349	1.24	0.14	1	Sequest HT (5)	2	673.826	-3.81	comp55283_c0_seq1; comp55283_c0_seq2
High	ETNWQGTEVDYNLVDAL			1.54	0	0.0219	0.422	0.12	1	Sequest HT (5)	2	983.956	0.93	comp55283_c0_seq1; comp55283_c0_seq2
High	MDLVGEDAGLDVL			3.09	0	0.000406	1.21	0.25	1	Sequest HT (5)	2	673.827	-2.54	comp55283_c0_seq1; comp55283_c0_seq2
High	MDLVGEDAGLDVL			2.19	0.00258	0.0432	0.287	0.26	1	Sequest HT (5)	1	1346.65	-0.04	comp55283_c0_seq1; comp55283_c0_seq2
High	MDLVGEDAGLDVL			1.95	0.00396	0.0889	0.141	0.21	1	Sequest HT (5)	1	1346.65	-0.49	comp55283_c0_seq1; comp55283_c0_seq2
High	MDLVGEDAGLDVL			1.62	0.00496	0.11	0.096		2	Sequest HT (5)	2	673.828	-1.63	comp55283_c0_seq1; comp55283_c0_seq2
High	FMDLVGEDAGLDVL			2.83	0	0.0213	0.427	0.3	1	Sequest HT (5)	2	747.361	-3.63	comp55283_c0_seq1; comp55283_c0_seq2
High	FMDLVGEDAGLDVL			3.55	0	0.00725	0.64	0.46	1	Sequest HT (5)	2	747.361	-2.74	comp55283_c0_seq1; comp55283_c0_seq2
High	ALHLHDTASAR			1.87	0.00396	0.0678	0.196	0.02	1	Sequest HT (5)	2	596.313	-3.62	comp55283_c0_seq1; comp55283_c0_seq2; comp55283_c0_seq4; comp55283_c0_seq5; comp55283_c0_seq3
High	SIQYSSMNATEK			3.29	0	0.0163	0.481	0.32	1	Sequest HT (5)	2	679.814	-3.68	comp54967_c4_seq22; comp55283_c0_seq1; comp55283_c0_seq2; comp54967_c4_seq10
High	SIQYSSMNATEK			3.68	0	0.0199	0.441	0.35	1	Sequest HT (5)	2	679.814	-3.5	comp54967_c4_seq22; comp55283_c0_seq1; comp55283_c0_seq2; comp54967_c4_seq10
High	IGSEQYLR			2.58	0.00396	0.0649	0.205	0.16	1	Sequest HT (5)	2	483.254	-4.32	comp55283_c0_seq1; comp55283_c0_seq2; comp55283_c0_seq5
High	NHAAAPLLAQ			2.34	0.00396	0.0522	0.249	0.18	1	Sequest HT (5)	2	503.275	-4.2	comp55283_c0_seq1; comp55283_c0_seq2
High	NHAAAPLLAQ			2.3	0	0.0159	0.485	0.14	1	Sequest HT (5)	2	503.275	-4.32	comp55283_c0_seq1; comp55283_c0_seq2
High	GPVAGLAVR			2.27	0.00396	0.0851	0.15	0.27	1	Sequest HT (5)	2	420.257	-2.92	comp55283_c0_seq1; comp55283_c0_seq2; comp55283_c0_seq5
High	GGPVAGLAVR			2.4	0.00396	0.0858	0.148	0.34	1	Sequest HT (5)	2	448.768	-3.66	comp55283_c0_seq1; comp55283_c0_seq2; comp55283_c0_seq5
High	GPVAGLAVR			2.49	0.00396	0.0813	0.159	0.29	1	Sequest HT (5)	2	420.257	-4.16	comp55283_c0_seq1; comp55283_c0_seq2; comp55283_c0_seq5
High	GPVAGLAVR			2.3	0.00396	0.0587	0.225	0.3	1	Sequest HT (5)	2	420.257	-3.94	comp55283_c0_seq1; comp55283_c0_seq2; comp55283_c0_seq5
High	GPVAGLAVR			1.73	0	0.0168	0.474	0.19	1	Sequest HT (5)	2	420.256	-5.1	comp55283_c0_seq1; comp55283_c0_seq2; comp55283_c0_seq5
High	AREELIGSEQYLR			2.61	0	0.0141	0.509	0.19	1	Sequest HT (5)	3	521.941	-3.01	comp55283_c0_seq1; comp55283_c0_seq2; comp55283_c0_seq5
High	GPVAGLAVR			2.79	0	0.00675	0.655	0.27	1	Sequest HT (5)	2	420.257	-2.99	comp55283_c0_seq1; comp55283_c0_seq2; comp55283_c0_seq5
High	AVGGPVAGLAVR			2.98	0	0.00445	0.737	0.37	1	Sequest HT (5)	2	533.82	-4.45	comp55283_c0_seq1; comp55283_c0_seq2; comp55283_c0_seq5
High	AVGGPVAGLAVR			2.52	0	0.00267	0.838	0.27	1	Sequest HT (5)	2	533.819	-5.14	comp55283_c0_seq1; comp55283_c0_seq2; comp55283_c0_seq5
High	PLVTYPSLDK			2.43	0.00496	0.128	0.065	0.25	1	Sequest HT (5)	2	566.814	-3.71	comp55283_c0_seq1; comp55283_c0_seq2; comp55283_c0_seq4
High	PLVTYPSLDK			2.44	0.00496	0.104	0.108	0.14	1	Sequest HT (5)	2	566.814	-3.71	comp55283_c0_seq1; comp55283_c0_seq2; comp55283_c0_seq4
High	TTDPLVTYPSLDK			2.9	0.00396	0.0526	0.247	0.37	1	Sequest HT (5)	2	725.375	-2.89	comp55283_c0_seq1; comp55283_c0_seq2; comp55283_c0_seq4
High	TTDPLVTYPSLDK			3.05	0.00258	0.0451	0.278	0.35	1	Sequest HT (5)	2	725.376	-2.3	comp55283_c0_seq1; comp55283_c0_seq2; comp55283_c0_seq4
High	SGDIAAFDHWLK			2.88	0	0.0199	0.44	0.31	1	Sequest HT (5)	3	453.892	-5.15	comp55283_c0_seq1; comp55283_c0_seq2; comp55283_c0_seq3
High	PLVTYPSLDKVWGR			2.25	0	0.00305	0.811	0.24	1	Sequest HT (5)	3	544.301	-4.63	comp55283_c0_seq1; comp55283_c0_seq2; comp55283_c0_seq4
High	PLVTYPSLDKVWGR			3.25	0	0.012	0.542	0.24	1	Sequest HT (5)	3	544.301	-3.5	comp55283_c0_seq1; comp55283_c0_seq2; comp55283_c0_seq4
High	SGYYDLDGTVHDPEYGLQLYK			4.33	0	0.00137	0.97	0.44	1	Sequest HT (5)	3	811.711	-2.79	comp55283_c0_seq1; comp55283_c0_seq2; comp55283_c0_seq4
High	SGYYDLDGTVHDPEYGLQLYK			4.06	0	0.0187	0.453	0.43	1	Sequest HT (5)	3	811.711	-3.02	comp55283_c0_seq1; comp55283_c0_seq2; comp55283_c0_seq4
High	TTDPLVTYPSLDKVWGR			2.24	0.00396	0.052	0.249	0.09	1	Sequest HT (5)	3	650.008	-3.93	comp55283_c0_seq1; comp55283_c0_seq2; comp55283_c0_seq4
High	MDLVGEDAGLDVLK			3.05	0	0.000432	1.2	0.36	1	Sequest HT (5)	2	737.875	-2.32	comp55283_c0_seq1; comp55283_c0_seq2
High	GVAVEVNPVSNQLLGL			3.03	0.00258	0.0385	0.31	0.28	1	Sequest HT (5)	2	804.949	-2.88	comp55283_c0_seq1; comp55283_c0_seq2
High	VAFM DLVGEDAGLDVLK			3.46	0	0.000297	1.27	0.21	1	Sequest HT (5)	2	896.461	-2.58	comp55283_c0_seq1; comp55283_c0_seq2
High	VAFM DLVGEDAGLDVLK			4.33	0	8.89e-05	1.51	0.39	1	Sequest HT (5)	2	896.462	-1.9	comp55283_c0_seq1; comp55283_c0_seq2
High	VAFM DLVGEDAGLDVLK			3.14	0	0.000195	1.35	0.11	1	Sequest HT (5)	3	597.976	-3.78	comp55283_c0_seq1; comp55283_c0_seq2
High	NHAAAPLLAQNVPVVISSDDPGVWEALPM			3.28	0	0.000784	1.08	0.26	1	Sequest HT (5)	3	1004.51	-1.93	comp55283_c0_seq2
High	NHAAAPLLAQNVPVVISSDDPGVWEALPM			3.18	0	0.00715	0.643	0.22	1	Sequest HT (5)	3	1004.51	-2.72	comp55283_c0_seq2
High	NVPVVISSDDPGVWEALPM			2.93	0	0.00115	1	0.53	1	Sequest HT (5)	2	1013	-2.33	comp55283_c0_seq2
High	NVPVVISSDDPGVWEALPM			1.82	0.00776	0.147	0.036	0.23	1	Sequest HT (5)	2	1013	-3.35	comp55283_c0_seq2
High	AVRFPTmDEYTNA		M 7(Oxidation)	2.82	0	0.0363	0.22	0.33	1	Sequest HT (8)	2	765.847	-1.96	comp55283_c0_seq1; comp55283_c0_seq2; comp55283_c0_seq5
High	mDLVGEDAGLDVL		M 1(Oxidation)	3.03	0	0.00318	0.604	0.3	1	Sequest HT (8)	2	681.825	-2.36	comp55283_c0_seq1; comp55283_c0_seq2
High	FmDLVGEDAGLDVL		M 2(Oxidation)	2.48	0	0.0556	0.152	0.22	1	Sequest HT (8)	2	755.358	-3.62	comp55283_c0_seq1; comp55283_c0_seq2
High	AVRFPTmDEYTNA		M 7(Oxidation)	2.97	0	0.0514	0.165	0.43	1	Sequest HT (8)	2	765.847	-2.19	comp55283_c0_seq1; comp55283_c0_seq2; comp55283_c0_seq5
High	AVRFPTmDEYTNA		M 7(Oxidation)	3.09	0	0.0307	0.246	0.41	1	Sequest HT (8)	2	765.847	-2.11	comp55283_c0_seq1; comp55283_c0_seq2; comp55283_c0_seq5
High	TTDPLVTYPSLDKVWGR			1.77	0	0.121	0.023	0.1	1	Sequest HT (8)	3	650.008	-4.3	comp55283_c0_seq1; comp55283_c0_seq2; comp55283_c0_seq4
High	mDLVGEDAGLDVL		M 1(Oxidation)	2.76	0	0.00386	0.573	0.14	1	Sequest HT (8)	2	681.824	-3.44	comp55283_c0_seq1; comp55283_c0_seq2
High	mDLVGEDAGLDVL		M 1(Oxidation)	3.27	0	0.00153	0.719	0.19	1	Sequest HT (8)	2	681.825	-1.91	comp55283_c0_seq1; comp55283_c0_seq2
High	FmDLVGEDAGLDVL		M 2(Oxidation)	2.41	0	0.0214	0.303	0.25	1	Sequest HT (8)	2	755.359	-1.93	comp55283_c0_seq1; comp55283_c0_seq2
High	FmDLVGEDAGLDVL		M 2(Oxidation)	2.36	0	0.0926	0.069	0.17	1	Sequest HT (8)	2	755.359	-2.9	comp55283_c0_seq1; comp55283_c0_seq2
High	SIQYSSmNATEK		M 7(Oxidation)	2.29	0	0.0218	0.3	0.29	1	Sequest HT (8)	2	687.81	-5.54	comp54967_c4_seq22; comp55283_c0_seq1; comp55283_c0_seq2; comp54967_c4_seq10
High	SDnVQYVEVR		N3(Deamidated)	3.61	0	0.0331	0.235	0.27	1	Sequest HT (8)	2	605.287	-6.74	comp55283_c0_seq1; comp55283_c0_seq2; comp55283_c0_seq4
High	AnSGDIAAFDHWLK		N2(Deamidated)	1.77	0	0.0398	0.205		2	Sequest HT (8)	3	515.913	-6.11	comp55283_c0_seq1; comp55283_c0_seq2; comp55283_c0_seq3
High	GVAVEVNPVSnQLLGLVK		N11(Deamidated)	4.71	0	0.00763	0.466	0.18	1	Sequest HT (8)	2	919.023	-2.55	comp55283_c0_seq1; comp55283_c0_seq2
High	GVAVEVNPVSnQLLGLVK		N11(Deamidated)	3.19	0	0.0183	0.328	0.1	1	Sequest HT (8)	3	613.017	-2.89	comp55283_c0_seq1; comp55283_c0_seq2
High	nHAAAPLLAQNVPVVISSDDPGVWEALPMSHDMY		N1(Deamidated)	4.29	0	0.0265	0.269	0.03	1	Sequest HT (8)	3	1215.92	5.15	comp55283_c0_seq2
High	NHAAAPLLAQnVPVVISSDDPGVWEALPMSHDMY		N11(Deamidated)	4.18	0	0.00699	0.48		2	Sequest HT (8)	3	1215.92	5.15	comp55283_c0_seq2
High	GVAVEVNPVSnQLLGLVK		N11(Deamidated)	3.74	0	0.0105	0.416	0.2	1	Sequest HT (8)	2	919.035	10.94	comp55283_c0_seq1; comp55283_c0_seq2
High	GVAVEVnPVSNQLLGLVK		N7(Deamidated)	2.96	0	0.00204	0.674	0.14	1	Sequest HT (8)	2	919.031	6.75	comp55283_c0_seq1; comp55283_c0_seq2
High	GVAVEVnPVSNQLLGLVK		N7(Deamidated)	3.17	0	0.0273	0.265	0.03	1	Sequest HT (8)	2	919.03	5.36	comp55283_c0_seq1; comp55283_c0_seq2
High	GVAVEVNPVSnQLLGLVK		N11(Deamidated)	3.08	0	0.104	0.049		2	Sequest HT (8)	2	919.03	5.36	comp55283_c0_seq1; comp55283_c0_seq2
