# Supplementary material for: The AMP deaminase of the mollusk Helix pomatia is an unexpected member of the adenosine deaminase-related growth factor (ADGF) family
Source: PLoS One. 2023 Jul 20;18(7):e0286435. doi: 10.1371/journal.pone.0286435 (PMC10358891; doi:10.1371/journal.pone.0286435)
Supplement: S2 Table — (XLSX) [file pone.0286435.s003.xlsx]

## Sheet: renamed_info
contig1	comp0_c0_seq1 len=289 path=[1524:0-288]
contig2	comp0_c1_seq1 len=217 path=[2:0-216]
contig3	comp21_c0_seq1 len=217 path=[5104:0-72 5956:73-216]
contig4	comp33_c0_seq1 len=215 path=[8361:0-214]
contig5	comp51_c0_seq1 len=235 path=[13819:0-234]
contig6	comp70_c0_seq1 len=397 path=[17723:0-81 18194:82-396]
contig7	comp87_c0_seq1 len=380 path=[21947:0-205 23678:206-379]
contig8	comp95_c0_seq1 len=297 path=[24333:0-296]
contig9	comp116_c0_seq1 len=219 path=[29972:0-218]
contig10	comp123_c0_seq1 len=594 path=[31830:0-117 32771:118-593]
contig11	comp131_c0_seq1 len=262 path=[35306:0-261]
contig12	comp132_c0_seq1 len=227 path=[34488:0-226]
contig13	comp133_c0_seq1 len=226 path=[35861:0-225]
contig14	comp133_c1_seq1 len=231 path=[34568:0-230]
contig15	comp137_c0_seq1 len=283 path=[37313:0-282]
contig16	comp140_c0_seq1 len=273 path=[36956:0-272]
contig17	comp142_c0_seq1 len=248 path=[37103:0-247]
contig18	comp143_c0_seq1 len=284 path=[38094:0-283]
contig19	comp143_c1_seq1 len=343 path=[39410:0-342]
contig20	comp170_c0_seq1 len=271 path=[45835:0-270]
contig21	comp178_c0_seq1 len=280 path=[48645:0-279]
contig22	comp178_c1_seq1 len=242 path=[47514:0-41 47514:42-83 47820:84-241]
contig23	comp186_c0_seq1 len=207 path=[49937:0-206]
contig24	comp194_c0_seq1 len=202 path=[52495:0-201]
contig25	comp218_c0_seq1 len=265 path=[58838:0-60 58096:61-84 59266:85-264]
contig26	comp218_c0_seq2 len=207 path=[58838:0-60 58096:61-84 58201:85-206]
contig27	comp222_c0_seq1 len=266 path=[58809:0-265]
contig28	comp222_c1_seq1 len=264 path=[60140:0-263]
contig29	comp223_c0_seq1 len=321 path=[60635:0-122 59509:123-320]
contig30	comp223_c0_seq2 len=313 path=[58957:0-114 59509:115-312]
contig31	comp226_c0_seq1 len=293 path=[60156:0-113 60793:114-292]
contig32	comp227_c0_seq1 len=482 path=[61940:0-18 62013:19-42 62381:43-481]
contig33	comp228_c0_seq1 len=424 path=[61652:0-364 61422:365-383 61300:384-404 61422:405-423]
contig34	comp236_c0_seq1 len=415 path=[64154:0-337 63807:338-414]
contig35	comp236_c0_seq2 len=206 path=[63295:0-128 63807:129-205]
contig36	comp237_c0_seq1 len=227 path=[63310:0-44 64818:45-226]
contig37	comp239_c0_seq1 len=207 path=[64975:0-105 64805:106-128 66239:129-206]
contig38	comp240_c0_seq1 len=336 path=[64515:0-157 65310:158-335]
contig39	comp242_c0_seq1 len=281 path=[64883:0-86 67098:87-280]
contig40	comp242_c0_seq2 len=208 path=[67096:0-13 67098:14-207]
contig41	comp243_c0_seq1 len=242 path=[65239:0-55 65567:56-79 65768:80-241]
contig42	comp245_c0_seq1 len=243 path=[66248:0-14 66336:15-21 67888:22-242]
contig43	comp248_c0_seq1 len=368 path=[67123:0-56 68388:57-367]
contig44	comp249_c0_seq1 len=245 path=[67193:0-93 67681:94-163 68015:164-244]
contig45	comp258_c0_seq1 len=209 path=[69812:0-112 69646:113-128 71008:129-208]
contig46	comp261_c0_seq1 len=283 path=[70310:0-101 71096:102-282]
contig47	comp263_c0_seq1 len=351 path=[70994:0-133 71675:134-350]
contig48	comp263_c0_seq2 len=323 path=[72630:0-105 71675:106-322]
contig49	comp264_c0_seq1 len=411 path=[72744:0-182 71224:183-410]
contig50	comp267_c0_seq1 len=491 path=[72165:0-490]
contig51	comp268_c0_seq1 len=277 path=[72175:0-231 73763:232-276]
contig52	comp269_c0_seq1 len=274 path=[72533:0-207 72253:208-240 72253:241-273]
contig53	comp271_c0_seq1 len=247 path=[73248:0-246]
contig54	comp274_c0_seq1 len=374 path=[76104:0-373]
contig55	comp275_c0_seq1 len=277 path=[74684:0-276]
contig56	comp275_c1_seq1 len=483 path=[76071:0-482]
contig57	comp279_c0_seq1 len=338 path=[76089:0-337]
contig58	comp281_c0_seq1 len=382 path=[76716:0-245 77920:246-266 78003:267-381]
contig59	comp284_c0_seq1 len=337 path=[78381:0-126 79989:127-153 79075:154-336]
contig60	comp285_c0_seq1 len=725 path=[78587:0-476 81627:477-724]
contig61	comp286_c0_seq1 len=217 path=[78785:0-118 78620:119-141 78620:142-164 79482:165-216]
contig62	comp288_c0_seq1 len=229 path=[79495:0-72 79211:73-96 79988:97-228]
contig63	comp291_c0_seq1 len=361 path=[81618:0-46 80887:47-70 81944:71-360]
contig64	comp291_c0_seq2 len=447 path=[80229:0-132 80887:133-156 81944:157-446]
contig65	comp291_c0_seq3 len=268 path=[80229:0-132 80887:133-156 81030:157-267]
contig66	comp292_c0_seq1 len=275 path=[81488:0-181 81063:182-274]
contig67	comp292_c0_seq2 len=216 path=[80480:0-122 81063:123-215]
contig68	comp293_c0_seq1 len=220 path=[81543:0-118 80773:119-142 82669:143-219]
contig69	comp293_c0_seq2 len=255 path=[81543:0-118 80773:119-142 80983:143-254]
contig70	comp298_c0_seq1 len=320 path=[83024:0-214 84403:215-319]
contig71	comp305_c0_seq1 len=216 path=[84587:0-108 85682:109-215]
contig72	comp305_c0_seq2 len=234 path=[84587:0-108 85135:109-233]
contig73	comp308_c0_seq1 len=426 path=[85382:0-317 87288:318-425]
contig74	comp309_c0_seq1 len=258 path=[85664:0-257]
contig75	comp312_c0_seq1 len=334 path=[86467:0-139 87147:140-333]
contig76	comp314_c0_seq1 len=414 path=[87095:0-297 88532:298-304 89099:305-413]
contig77	comp315_c0_seq1 len=219 path=[87179:0-66 87510:67-90 87620:91-218]
contig78	comp318_c0_seq1 len=273 path=[88310:0-95 88701:96-272]
contig79	comp321_c0_seq1 len=215 path=[89179:0-82 89569:83-85 90142:86-214]
contig80	comp323_c0_seq1 len=339 path=[91260:0-338]
contig81	comp323_c1_seq1 len=277 path=[89923:0-276]
contig82	comp325_c0_seq1 len=273 path=[90064:0-171 91094:172-272]
contig83	comp325_c0_seq2 len=273 path=[91644:0-171 91094:172-272]
contig84	comp326_c0_seq1 len=225 path=[90215:0-94 90761:95-224]
contig85	comp327_c0_seq1 len=263 path=[91796:0-168 91398:169-192 93030:193-262]
contig86	comp328_c0_seq1 len=291 path=[92745:0-85 91432:86-109 91655:110-290]
contig87	comp329_c0_seq1 len=262 path=[91330:0-112 91876:113-136 92653:137-261]
contig88	comp332_c0_seq1 len=204 path=[92929:0-60 93252:61-203]
contig89	comp333_c0_seq1 len=214 path=[93441:0-77 93196:78-94 94418:95-213]
contig90	comp334_c0_seq1 len=226 path=[93244:0-58 93538:59-225]
contig91	comp335_c0_seq1 len=280 path=[93383:0-128 94530:129-279]
contig92	comp336_c0_seq1 len=310 path=[94705:0-309]
contig93	comp338_c0_seq1 len=255 path=[94970:0-158 94824:159-254]
contig94	comp345_c0_seq1 len=311 path=[96385:0-310]
contig95	comp345_c1_seq1 len=256 path=[98379:0-27 98585:28-51 98994:52-255]
contig96	comp353_c0_seq1 len=204 path=[98554:0-67 99546:68-92 99043:93-203]
contig97	comp355_c0_seq1 len=301 path=[99064:0-300]
contig98	comp357_c0_seq1 len=414 path=[101938:0-1 99933:2-25 100049:26-413]
contig99	comp358_c0_seq1 len=422 path=[101324:0-421]
contig100	comp359_c0_seq1 len=445 path=[100163:0-174 100986:175-198 101095:199-444]
contig101	comp359_c0_seq2 len=458 path=[100163:0-174 100986:175-198 102305:199-457]
contig102	comp360_c0_seq1 len=301 path=[100304:0-300]
contig103	comp363_c0_seq1 len=337 path=[102573:0-266 102246:267-336]
contig104	comp366_c0_seq1 len=214 path=[103567:0-57 104672:58-123 104148:124-213]
contig105	comp370_c0_seq1 len=447 path=[104108:0-446]
contig106	comp372_c0_seq1 len=313 path=[105810:0-230 105418:231-254 105542:255-312]
contig107	comp372_c0_seq2 len=239 path=[105027:0-68 105418:69-92 107101:93-238]
contig108	comp374_c0_seq1 len=210 path=[105339:0-209]
contig109	comp379_c0_seq1 len=325 path=[107185:0-324]
contig110	comp379_c1_seq1 len=447 path=[108646:0-446]
contig111	comp384_c0_seq1 len=222 path=[109263:0-221]
contig112	comp391_c0_seq1 len=214 path=[110739:0-56 112592:57-213]
contig113	comp391_c0_seq2 len=287 path=[110739:0-56 111073:57-286]
contig114	comp393_c0_seq1 len=214 path=[110917:0-61 111519:62-213]
contig115	comp396_c0_seq1 len=335 path=[111886:0-334]
contig116	comp400_c0_seq1 len=208 path=[114391:0-64 113731:65-88 113886:89-207]
contig117	comp401_c0_seq1 len=302 path=[115482:0-83 114063:84-107 114223:108-301]
contig118	comp401_c0_seq2 len=297 path=[113523:0-78 114063:79-102 114223:103-296]
contig119	comp407_c0_seq1 len=469 path=[117343:0-468]
contig120	comp407_c1_seq1 len=267 path=[115571:0-266]
contig121	comp410_c0_seq1 len=238 path=[117516:0-237]
contig122	comp412_c0_seq1 len=375 path=[116735:0-374]
contig123	comp417_c0_seq1 len=609 path=[118339:0-477 121184:478-533 120831:534-608]
contig124	comp430_c0_seq1 len=285 path=[122171:0-111 124765:112-284]
contig125	comp430_c0_seq2 len=375 path=[122171:0-111 122939:112-374]
contig126	comp433_c0_seq1 len=336 path=[123733:0-335]
contig127	comp434_c0_seq1 len=205 path=[123670:0-80 124252:81-204]
contig128	comp434_c0_seq2 len=232 path=[124949:0-107 124252:108-231]
contig129	comp438_c0_seq1 len=249 path=[125536:0-248]
contig130	comp442_c0_seq1 len=257 path=[125939:0-256]
contig131	comp444_c0_seq1 len=218 path=[126132:0-48 126378:49-72 126992:73-217]
contig132	comp445_c0_seq1 len=208 path=[126643:0-207]
contig133	comp445_c1_seq1 len=227 path=[127552:0-226]
contig134	comp449_c0_seq1 len=220 path=[127760:0-126 128636:127-219]
contig135	comp455_c0_seq1 len=385 path=[129529:0-384]
contig136	comp462_c0_seq1 len=315 path=[131279:0-109 131735:110-133 131883:134-314]
contig137	comp468_c0_seq1 len=368 path=[133853:0-367]
contig138	comp473_c0_seq1 len=275 path=[134249:0-274]
contig139	comp478_c0_seq1 len=241 path=[136039:0-62 136392:63-86 136614:87-240]
contig140	comp485_c0_seq1 len=258 path=[137602:0-126 138263:127-257]
contig141	comp488_c0_seq1 len=331 path=[140130:0-137 138899:138-330]
contig142	comp488_c0_seq2 len=315 path=[138064:0-121 138899:122-314]
contig143	comp492_c0_seq1 len=241 path=[139100:0-95 139525:96-113 139525:114-131 139605:132-240]
contig144	comp493_c0_seq1 len=331 path=[139434:0-330]
contig145	comp504_c0_seq1 len=218 path=[142604:0-59 143507:60-217]
contig146	comp507_c0_seq1 len=243 path=[143210:0-54 143597:55-78 145689:79-242]
contig147	comp507_c0_seq2 len=292 path=[145414:0-18 143597:19-42 143811:43-291]
contig148	comp512_c0_seq1 len=236 path=[145276:0-235]
contig149	comp513_c0_seq1 len=294 path=[145364:0-293]
contig150	comp515_c0_seq1 len=206 path=[146153:0-77 145540:78-101 145650:102-205]
contig151	comp516_c0_seq1 len=215 path=[145703:0-85 145703:86-171 146333:172-214]
contig152	comp520_c0_seq1 len=233 path=[147040:0-232]
contig153	comp524_c0_seq1 len=289 path=[149459:0-288]
contig154	comp533_c0_seq1 len=219 path=[150919:0-107 151617:108-131 151755:132-218]
contig155	comp533_c0_seq2 len=207 path=[150919:0-107 151617:108-131 153742:132-206]
contig156	comp535_c0_seq1 len=356 path=[153515:0-19 151444:20-43 151574:44-355]
contig157	comp539_c0_seq1 len=257 path=[152393:0-256]
contig158	comp539_c1_seq1 len=235 path=[153678:0-234]
contig159	comp551_c0_seq1 len=289 path=[155784:0-229 156856:230-288]
contig160	comp559_c0_seq1 len=819 path=[157814:0-651 162083:652-700 162480:701-818]
contig161	comp562_c0_seq1 len=530 path=[158828:0-262 160668:263-298 160906:299-529]
contig162	comp564_c0_seq1 len=228 path=[160237:0-227]
contig163	comp564_c1_seq1 len=210 path=[158941:0-209]
contig164	comp567_c0_seq1 len=207 path=[160362:0-168 161504:169-206]
contig165	comp568_c0_seq1 len=269 path=[160671:0-268]
contig166	comp568_c1_seq1 len=217 path=[162006:0-216]
contig167	comp569_c0_seq1 len=269 path=[160967:0-268]
contig168	comp569_c1_seq1 len=436 path=[162247:0-435]
contig169	comp570_c0_seq1 len=495 path=[161501:0-35 161812:36-59 161986:60-494]
contig170	comp570_c0_seq2 len=490 path=[164817:0-30 161812:31-54 161986:55-489]
contig171	comp572_c0_seq1 len=375 path=[163523:0-215 162810:216-239 162914:240-248 162963:249-374]
contig172	comp572_c0_seq2 len=216 path=[162547:0-56 162810:57-80 164517:81-89 162963:90-215]
contig173	comp573_c0_seq1 len=268 path=[163750:0-267]
contig174	comp576_c0_seq1 len=222 path=[164678:0-221]
contig175	comp577_c0_seq1 len=361 path=[166557:0-14 166559:15-360]
contig176	comp577_c0_seq2 len=475 path=[164451:0-128 166559:129-474]
contig177	comp578_c0_seq1 len=243 path=[164646:0-242]
contig178	comp580_c0_seq1 len=258 path=[165236:0-39 165481:40-257]
contig179	comp582_c0_seq1 len=582 path=[165729:0-581]
contig180	comp582_c1_seq1 len=369 path=[169520:0-368]
contig181	comp584_c0_seq1 len=825 path=[166245:0-640 169304:641-824]
contig182	comp585_c0_seq1 len=369 path=[166911:0-309 166577:310-333 166757:334-344 166577:345-368]
contig183	comp587_c0_seq1 len=284 path=[167276:0-66 167596:67-283]
contig184	comp588_c0_seq1 len=248 path=[168331:0-247]
contig185	comp591_c0_seq1 len=229 path=[169247:0-129 170189:130-228]
contig186	comp594_c0_seq1 len=378 path=[170130:0-377]
contig187	comp594_c1_seq1 len=313 path=[172547:0-312]
contig188	comp595_c0_seq1 len=661 path=[170322:0-467 173623:468-490 172784:491-660]
contig189	comp596_c0_seq1 len=251 path=[170879:0-75 171261:76-250]
contig190	comp596_c0_seq2 len=256 path=[172040:0-80 171261:81-255]
contig191	comp597_c0_seq1 len=230 path=[172038:0-229]
contig192	comp599_c0_seq1 len=310 path=[171844:0-309]
contig193	comp601_c0_seq1 len=411 path=[172957:0-195 174869:196-272 174237:273-410]
contig194	comp602_c0_seq1 len=236 path=[173439:0-120 174374:121-144 175057:145-235]
contig195	comp604_c0_seq1 len=251 path=[174625:0-194 174470:195-250]
contig196	comp605_c0_seq1 len=361 path=[176044:0-47 174055:48-360]
contig197	comp606_c0_seq1 len=252 path=[174538:0-172 176072:173-251]
contig198	comp608_c0_seq1 len=720 path=[175462:0-146 178781:147-211 176467:212-719]
contig199	comp611_c0_seq1 len=765 path=[176276:0-119 177063:120-764]
contig200	comp617_c0_seq1 len=806 path=[177937:0-332 179575:333-647 181180:648-726 181180:727-805]
contig201	comp618_c0_seq1 len=263 path=[178602:0-262]
contig202	comp619_c0_seq1 len=221 path=[178972:0-7 179002:8-220]
contig203	comp622_c0_seq1 len=727 path=[180152:0-726]
contig204	comp625_c0_seq1 len=231 path=[180654:0-230]
contig205	comp626_c0_seq1 len=287 path=[181604:0-286]
contig206	comp627_c0_seq1 len=202 path=[183167:0-201]
contig207	comp627_c1_seq1 len=239 path=[181697:0-238]
contig208	comp628_c0_seq1 len=508 path=[184132:0-507]
contig209	comp628_c1_seq1 len=376 path=[181791:0-375]
contig210	comp629_c0_seq1 len=368 path=[181928:0-191 182885:192-215 182999:216-367]
contig211	comp630_c0_seq1 len=242 path=[182316:0-158 189182:159-241]
contig212	comp630_c0_seq2 len=1040 path=[182316:0-158 183322:159-1039]
contig213	comp632_c0_seq1 len=357 path=[183879:0-317 185347:318-356]
contig214	comp633_c0_seq1 len=547 path=[184027:0-125 184576:126-546]
contig215	comp634_c0_seq1 len=310 path=[184307:0-74 185976:75-87 184762:88-309]
contig216	comp635_c0_seq1 len=244 path=[184491:0-86 186118:87-151 185445:152-243]
contig217	comp637_c0_seq1 len=591 path=[186191:0-427 188218:428-456 188307:457-590]
contig218	comp638_c0_seq1 len=247 path=[186510:0-246]
contig219	comp640_c0_seq1 len=535 path=[187186:0-534]
contig220	comp641_c0_seq1 len=275 path=[187727:0-178 189855:179-214 189285:215-274]
contig221	comp644_c0_seq1 len=384 path=[188851:0-383]
contig222	comp645_c0_seq1 len=321 path=[189232:0-108 190035:109-320]
contig223	comp648_c0_seq1 len=255 path=[190179:0-254]
contig224	comp649_c0_seq1 len=600 path=[190565:0-224 191586:225-248 191707:249-599]
contig225	comp649_c0_seq2 len=587 path=[190565:0-224 191586:225-248 194713:249-586]
contig226	comp649_c0_seq3 len=593 path=[193568:0-217 191586:218-241 191707:242-592]
contig227	comp649_c0_seq4 len=580 path=[193568:0-217 191586:218-241 194713:242-579]
contig228	comp654_c0_seq1 len=336 path=[192228:0-112 192815:113-335]
contig229	comp654_c0_seq2 len=453 path=[193884:0-229 192815:230-452]
contig230	comp658_c0_seq1 len=500 path=[193418:0-499]
contig231	comp661_c0_seq1 len=241 path=[194722:0-147 194207:148-240]
contig232	comp663_c0_seq1 len=210 path=[195454:0-147 195246:148-209]
contig233	comp664_c0_seq1 len=250 path=[195350:0-165 195219:166-193 195219:194-221 195219:222-249]
contig234	comp668_c0_seq1 len=340 path=[196352:0-133 198098:134-206 197367:207-339]
contig235	comp670_c0_seq1 len=288 path=[196527:0-145 198216:146-287]
contig236	comp671_c0_seq1 len=362 path=[196891:0-213 198343:214-237 198487:238-361]
contig237	comp672_c0_seq1 len=231 path=[196972:0-230]
contig238	comp676_c0_seq1 len=223 path=[199514:0-75 198927:76-222]
contig239	comp677_c0_seq1 len=307 path=[198702:0-214 200252:215-306]
contig240	comp678_c0_seq1 len=308 path=[200730:0-42 199414:43-65 201057:66-237 200325:238-239 200334:240-275 200518:276-307]
contig241	comp679_c0_seq1 len=321 path=[199291:0-279 200610:280-320]
contig242	comp680_c0_seq1 len=289 path=[200951:0-65 200669:66-89 201549:90-288]
contig243	comp680_c0_seq2 len=386 path=[199606:0-162 200669:163-186 201549:187-385]
contig244	comp681_c0_seq1 len=278 path=[200013:0-277]
contig245	comp681_c1_seq1 len=212 path=[201308:0-211]
contig246	comp682_c0_seq1 len=312 path=[200591:0-311]
contig247	comp682_c1_seq1 len=367 path=[202474:0-366]
contig248	comp683_c0_seq1 len=373 path=[201041:0-169 203693:170-200 202324:201-372]
contig249	comp685_c0_seq1 len=418 path=[201466:0-417]
contig250	comp686_c0_seq1 len=600 path=[202403:0-294 204509:295-599]
contig251	comp686_c0_seq2 len=403 path=[202403:0-294 203867:295-402]
contig252	comp687_c0_seq1 len=262 path=[202636:0-261]
contig253	comp688_c0_seq1 len=731 path=[204447:0-178 204224:179-454 204224:455-730]
contig254	comp689_c0_seq1 len=202 path=[203942:0-201]
contig255	comp690_c0_seq1 len=490 path=[204073:0-423 206959:424-489]
contig256	comp691_c0_seq1 len=220 path=[205189:0-40 204595:41-64 205596:65-219]
contig257	comp693_c0_seq1 len=263 path=[205597:0-262]
contig258	comp694_c0_seq1 len=947 path=[205774:0-187 207081:188-946]
contig259	comp695_c0_seq1 len=262 path=[205886:0-122 206552:123-137 206621:138-261]
contig260	comp697_c0_seq1 len=210 path=[206240:0-88 206754:89-209]
contig261	comp698_c0_seq1 len=211 path=[207339:0-51 209314:52-210]
contig262	comp699_c0_seq1 len=254 path=[207370:0-142 207981:143-155 208075:156-253]
contig263	comp700_c0_seq1 len=238 path=[209134:0-77 208102:78-237]
contig264	comp700_c0_seq2 len=254 path=[207414:0-93 208102:94-253]
contig265	comp701_c0_seq1 len=278 path=[208109:0-277]
contig266	comp702_c0_seq1 len=221 path=[207769:0-116 208400:117-220]
contig267	comp703_c0_seq1 len=304 path=[208773:0-161 209517:162-167 209534:168-303]
contig268	comp704_c0_seq1 len=310 path=[209088:0-142 209803:143-309]
contig269	comp705_c0_seq1 len=239 path=[209704:0-35 210830:36-238]
contig270	comp706_c0_seq1 len=508 path=[209877:0-305 212159:306-507]
contig271	comp706_c0_seq2 len=241 path=[213376:0-38 212159:39-240]
contig272	comp711_c0_seq1 len=203 path=[211108:0-77 212118:78-87 211572:88-202]
contig273	comp713_c0_seq1 len=218 path=[211845:0-24 211983:25-217]
contig274	comp714_c0_seq1 len=228 path=[212559:0-110 212048:111-122 213151:123-227]
contig275	comp716_c0_seq1 len=530 path=[215046:0-176 212701:177-529]
contig276	comp718_c0_seq1 len=226 path=[213054:0-225]
contig277	comp719_c0_seq1 len=287 path=[213227:0-231 214429:232-286]
contig278	comp720_c0_seq1 len=259 path=[213382:0-42 214627:43-258]
contig279	comp721_c0_seq1 len=222 path=[215064:0-69 214205:70-94 214386:95-221]
contig280	comp723_c0_seq1 len=404 path=[214834:0-189 215764:190-403]
contig281	comp727_c0_seq1 len=276 path=[216043:0-275]
contig282	comp729_c0_seq1 len=330 path=[216627:0-329]
contig283	comp731_c0_seq1 len=272 path=[216948:0-197 218239:198-212 217986:213-271]
contig284	comp732_c0_seq1 len=268 path=[217031:0-136 217632:137-160 217739:161-267]
contig285	comp732_c0_seq2 len=227 path=[217031:0-136 217632:137-160 218393:161-226]
contig286	comp733_c0_seq1 len=287 path=[217797:0-188 217373:189-212 219227:213-286]
contig287	comp734_c0_seq1 len=269 path=[218251:0-268]
contig288	comp735_c0_seq1 len=279 path=[218327:0-179 219485:180-278]
contig289	comp736_c0_seq1 len=207 path=[220038:0-203 219766:204-206]
contig290	comp736_c0_seq2 len=282 path=[218429:0-278 219766:279-281]
contig291	comp738_c0_seq1 len=498 path=[219023:0-218 222330:219-247 220695:248-497]
contig292	comp741_c0_seq1 len=243 path=[220808:0-101 220160:102-242]
contig293	comp744_c0_seq1 len=238 path=[222443:0-57 222723:58-134 221893:135-237]
contig294	comp746_c0_seq1 len=427 path=[221537:0-87 221962:88-426]
contig295	comp746_c0_seq2 len=528 path=[223642:0-188 221962:189-527]
contig296	comp747_c0_seq1 len=502 path=[221570:0-278 223482:279-501]
contig297	comp748_c0_seq1 len=409 path=[223308:0-300 222741:301-408]
contig298	comp749_c0_seq1 len=862 path=[222706:0-713 227166:714-729 228599:730-861]
contig299	comp750_c0_seq1 len=241 path=[222801:0-147 223615:148-240]
contig300	comp750_c0_seq2 len=202 path=[222801:0-147 224107:148-201]
contig301	comp752_c0_seq1 len=339 path=[224528:0-21 224634:22-338]
contig302	comp753_c0_seq1 len=435 path=[225587:0-340 225107:341-434]
contig303	comp754_c0_seq1 len=276 path=[226316:0-62 225252:63-86 225370:87-275]
contig304	comp754_c0_seq2 len=294 path=[224802:0-80 225252:81-104 225370:105-293]
contig305	comp755_c0_seq1 len=245 path=[225255:0-244]
contig306	comp755_c1_seq1 len=274 path=[226775:0-273]
contig307	comp756_c0_seq1 len=604 path=[225698:0-481 228935:482-505 229090:506-511 229131:512-603]
contig308	comp757_c0_seq1 len=295 path=[226357:0-125 226977:126-294]
contig309	comp759_c0_seq1 len=260 path=[227294:0-39 227484:40-259]
contig310	comp763_c0_seq1 len=207 path=[228876:0-163 229981:164-206]
contig311	comp765_c0_seq1 len=231 path=[229270:0-125 229852:126-230]
contig312	comp766_c0_seq1 len=226 path=[229936:0-172 229760:173-174 230763:175-196 229863:197-225]
contig313	comp767_c0_seq1 len=399 path=[229709:0-398]
contig314	comp768_c0_seq1 len=660 path=[229862:0-409 232479:410-433 233842:434-659]
contig315	comp768_c0_seq2 len=339 path=[233173:0-88 232479:89-112 233842:113-338]
contig316	comp768_c0_seq3 len=518 path=[229862:0-409 232479:410-433 232645:434-517]
contig317	comp769_c0_seq1 len=307 path=[230170:0-131 231286:132-306]
contig318	comp771_c0_seq1 len=490 path=[230683:0-258 231910:259-281 232068:282-489]
contig319	comp773_c0_seq1 len=385 path=[231608:0-259 233214:260-284 233378:285-384]
contig320	comp774_c0_seq1 len=274 path=[231721:0-247 233388:248-273]
contig321	comp775_c0_seq1 len=233 path=[231883:0-96 232482:97-113 233763:114-232]
contig322	comp775_c0_seq2 len=263 path=[233020:0-126 232482:127-143 233763:144-262]
contig323	comp777_c0_seq1 len=295 path=[233382:0-294]
contig324	comp778_c0_seq1 len=212 path=[233467:0-132 234152:133-156 234285:157-211]
contig325	comp778_c0_seq2 len=366 path=[233467:0-132 234152:133-156 234745:157-365]
contig326	comp779_c0_seq1 len=709 path=[233938:0-708]
contig327	comp780_c0_seq1 len=295 path=[234127:0-91 234753:92-115 234930:116-294]
contig328	comp781_c0_seq1 len=404 path=[235024:0-403]
contig329	comp783_c0_seq1 len=219 path=[235309:0-97 235938:98-218]
contig330	comp784_c0_seq1 len=410 path=[235730:0-409]
contig331	comp784_c1_seq1 len=273 path=[237725:0-272]
contig332	comp785_c0_seq1 len=260 path=[237263:0-109 236256:110-259]
contig333	comp788_c0_seq1 len=617 path=[237144:0-74 237496:75-98 237615:99-616]
contig334	comp788_c0_seq2 len=257 path=[237144:0-74 237496:75-98 241068:99-256]
contig335	comp788_c0_seq3 len=398 path=[239918:0-215 237496:216-239 241068:240-397]
contig336	comp788_c0_seq4 len=758 path=[239918:0-215 237496:216-239 237615:240-757]
contig337	comp789_c0_seq1 len=220 path=[238642:0-154 238386:155-178 238506:179-219]
contig338	comp789_c0_seq2 len=277 path=[237340:0-191 238386:192-215 239477:216-276]
contig339	comp789_c0_seq3 len=240 path=[238642:0-154 238386:155-178 239477:179-239]
contig340	comp790_c0_seq1 len=239 path=[238095:0-155 239220:156-179 240357:180-238]
contig341	comp791_c0_seq1 len=506 path=[238164:0-253 241535:254-264 239973:265-505]
contig342	comp793_c0_seq1 len=216 path=[239093:0-120 239642:121-144 239956:145-215]
contig343	comp794_c0_seq1 len=473 path=[239612:0-186 242871:187-215 241017:216-472]
contig344	comp795_c0_seq1 len=776 path=[240070:0-555 243046:556-775]
contig345	comp796_c0_seq1 len=246 path=[240331:0-47 240640:48-54 241969:55-245]
contig346	comp797_c0_seq1 len=241 path=[240637:0-63 241088:64-87 243277:88-240]
contig347	comp797_c0_seq2 len=292 path=[242124:0-133 241088:134-157 241242:158-291]
contig348	comp798_c0_seq1 len=446 path=[241721:0-445]
contig349	comp799_c0_seq1 len=637 path=[241882:0-437 244052:438-461 244517:462-636]
contig350	comp800_c0_seq1 len=295 path=[242064:0-294]
contig351	comp802_c0_seq1 len=538 path=[244055:0-338 245890:339-342 245917:343-537]
contig352	comp803_c0_seq1 len=235 path=[245129:0-57 244316:58-81 244432:82-234]
contig353	comp804_c0_seq1 len=481 path=[244273:0-135 245088:136-480]
contig354	comp805_c0_seq1 len=526 path=[244540:0-525]
contig355	comp806_c0_seq1 len=211 path=[244712:0-164 245989:165-210]
contig356	comp807_c0_seq1 len=329 path=[245487:0-204 246402:205-228 247699:229-328]
contig357	comp808_c0_seq1 len=335 path=[246026:0-174 247318:175-199 247490:200-334]
contig358	comp808_c0_seq2 len=352 path=[246026:0-174 247318:175-199 248374:200-326 247318:327-351]
contig359	comp809_c0_seq1 len=340 path=[248094:0-339]
contig360	comp809_c1_seq1 len=435 path=[246169:0-434]
contig361	comp810_c0_seq1 len=621 path=[247327:0-342 248988:343-620]
contig362	comp810_c0_seq2 len=595 path=[247327:0-342 250520:343-594]
contig363	comp811_c0_seq1 len=260 path=[248233:0-23 248429:24-53 248645:54-259]
contig364	comp812_c0_seq1 len=1064 path=[248409:0-573 251429:574-616 251638:617-1063]
contig365	comp813_c0_seq1 len=1074 path=[249090:0-1073]
contig366	comp814_c0_seq1 len=270 path=[249385:0-269]
contig367	comp814_c1_seq1 len=696 path=[251028:0-695]
contig368	comp817_c0_seq1 len=302 path=[251832:0-96 251167:97-134 251167:135-172 251377:173-301]
contig369	comp818_c0_seq1 len=272 path=[251861:0-212 252868:213-271]
contig370	comp819_c0_seq1 len=267 path=[252161:0-118 252919:119-142 253147:143-266]
contig371	comp819_c0_seq2 len=330 path=[253948:0-181 252919:182-205 253147:206-329]
contig372	comp819_c0_seq3 len=354 path=[253948:0-181 252919:182-205 255323:206-353]
contig373	comp819_c0_seq4 len=291 path=[252161:0-118 252919:119-142 255323:143-290]
contig374	comp821_c0_seq1 len=241 path=[253267:0-240]
contig375	comp822_c0_seq1 len=365 path=[253813:0-245 255194:246-270 255350:271-364]
contig376	comp823_c0_seq1 len=216 path=[256543:0-40 256732:41-82 255923:83-215]
contig377	comp823_c0_seq2 len=455 path=[254346:0-321 255923:322-454]
contig378	comp824_c0_seq1 len=204 path=[255340:0-23 255463:24-26 255473:27-203]
contig379	comp827_c0_seq1 len=564 path=[256106:0-341 257774:342-563]
contig380	comp827_c0_seq2 len=401 path=[256106:0-341 258859:342-400]
contig381	comp828_c0_seq1 len=797 path=[258803:0-36 258560:37-416 258560:417-796]
contig382	comp829_c0_seq1 len=399 path=[257156:0-311 256790:312-398]
contig383	comp830_c0_seq1 len=1570 path=[260454:0-277 258494:278-923 258494:924-1569]
contig384	comp831_c0_seq1 len=671 path=[257371:0-541 261018:542-580 261303:581-670]
contig385	comp832_c0_seq1 len=743 path=[261056:0-261 257897:262-742]
contig386	comp833_c0_seq1 len=435 path=[258924:0-434]
contig387	comp834_c0_seq1 len=228 path=[260092:0-126 259606:127-227]
contig388	comp835_c0_seq1 len=315 path=[261027:0-314]
contig389	comp837_c0_seq1 len=202 path=[261169:0-180 262957:181-201]
contig390	comp840_c0_seq1 len=283 path=[262159:0-194 263821:195-282]
contig391	comp841_c0_seq1 len=353 path=[263146:0-352]
contig392	comp842_c0_seq1 len=492 path=[262410:0-369 264883:370-414 264455:415-491]
contig393	comp843_c0_seq1 len=332 path=[262933:0-301 266218:302-331]
contig394	comp843_c0_seq2 len=529 path=[262933:0-301 264725:302-528]
contig395	comp844_c0_seq1 len=262 path=[263497:0-261]
contig396	comp845_c0_seq1 len=409 path=[263608:0-286 265828:287-320 265393:321-344 265508:345-408]
contig397	comp846_c0_seq1 len=245 path=[266629:0-63 266926:64-155 266205:156-244]
contig398	comp846_c0_seq2 len=474 path=[264327:0-384 266205:385-473]
contig399	comp847_c0_seq1 len=322 path=[264424:0-121 265304:122-321]
contig400	comp847_c0_seq2 len=347 path=[266567:0-146 265304:147-346]
contig401	comp848_c0_seq1 len=319 path=[264843:0-111 265972:112-318]
contig402	comp849_c0_seq1 len=400 path=[265272:0-399]
contig403	comp850_c0_seq1 len=497 path=[266378:0-159 267431:160-166 267483:167-496]
contig404	comp851_c0_seq1 len=570 path=[266410:0-365 269020:366-413 268273:414-569]
contig405	comp851_c0_seq2 len=522 path=[266410:0-365 268273:366-521]
contig406	comp853_c0_seq1 len=264 path=[267323:0-263]
contig407	comp854_c0_seq1 len=365 path=[270067:0-54 268207:55-78 270447:79-364]
contig408	comp854_c0_seq2 len=447 path=[267501:0-136 268207:137-160 270447:161-446]
contig409	comp854_c0_seq3 len=444 path=[270067:0-54 268207:55-78 268332:79-443]
contig410	comp855_c0_seq1 len=431 path=[267610:0-313 269686:314-430]
contig411	comp856_c0_seq1 len=478 path=[268776:0-477]
contig412	comp857_c0_seq1 len=558 path=[268875:0-312 270701:313-557]
contig413	comp858_c0_seq1 len=369 path=[269976:0-368]
contig414	comp859_c0_seq1 len=592 path=[272384:0-163 269771:164-591]
contig415	comp860_c0_seq1 len=714 path=[275166:0-713]
contig416	comp861_c0_seq1 len=265 path=[274532:0-264]
contig417	comp861_c1_seq1 len=520 path=[271894:0-519]
contig418	comp863_c0_seq1 len=415 path=[272831:0-277 272183:278-414]
contig419	comp864_c0_seq1 len=740 path=[276053:0-278 275872:279-739]
contig420	comp865_c0_seq1 len=312 path=[273229:0-311]
contig421	comp866_c0_seq1 len=278 path=[276014:0-277]
contig422	comp866_c1_seq1 len=360 path=[273690:0-359]
contig423	comp868_c0_seq1 len=419 path=[275010:0-230 276003:231-418]
contig424	comp869_c0_seq1 len=506 path=[275483:0-122 276126:123-132 276177:133-505]
contig425	comp870_c0_seq1 len=557 path=[275811:0-247 277093:248-556]
contig426	comp871_c0_seq1 len=345 path=[277262:0-344]
contig427	comp872_c0_seq1 len=294 path=[277550:0-293]
contig428	comp872_c1_seq1 len=568 path=[278879:0-567]
contig429	comp873_c0_seq1 len=279 path=[279298:0-117 278356:118-278]
contig430	comp874_c0_seq1 len=244 path=[278086:0-95 279745:96-243]
contig431	comp875_c0_seq1 len=254 path=[281077:0-212 281007:213-216 282195:217-253]
contig432	comp875_c0_seq2 len=547 path=[278391:0-542 281007:543-546]
contig433	comp876_c0_seq1 len=399 path=[279022:0-398]
contig434	comp876_c1_seq1 len=605 path=[280859:0-604]
contig435	comp878_c0_seq1 len=472 path=[279873:0-471]
contig436	comp879_c0_seq1 len=300 path=[280206:0-154 282456:155-186 281646:187-299]
contig437	comp880_c0_seq1 len=329 path=[280949:0-250 283453:251-328]
contig438	comp881_c0_seq1 len=238 path=[281549:0-134 282650:135-144 282209:145-237]
contig439	comp882_c0_seq1 len=260 path=[282310:0-108 282885:109-164 283213:165-259]
contig440	comp883_c0_seq1 len=414 path=[282721:0-244 283823:245-266 283901:267-413]
contig441	comp884_c0_seq1 len=804 path=[282897:0-716 287532:717-719 289491:720-803]
contig442	comp884_c0_seq2 len=288 path=[287640:0-200 287532:201-203 289491:204-287]
contig443	comp886_c0_seq1 len=385 path=[283963:0-195 285874:196-248 285120:249-384]
contig444	comp887_c0_seq1 len=761 path=[284205:0-631 288716:632-760]
contig445	comp888_c0_seq1 len=255 path=[284094:0-254]
contig446	comp889_c0_seq1 len=202 path=[284826:0-81 285219:82-201]
contig447	comp890_c0_seq1 len=542 path=[285689:0-541]
contig448	comp890_c1_seq1 len=216 path=[288120:0-215]
contig449	comp891_c0_seq1 len=457 path=[285814:0-253 288905:254-456]
contig450	comp891_c0_seq2 len=217 path=[288903:0-13 288905:14-216]
contig451	comp894_c0_seq1 len=207 path=[287329:0-206]
contig452	comp895_c0_seq1 len=1118 path=[287639:0-601 290499:602-1117]
contig453	comp896_c0_seq1 len=570 path=[288902:0-231 289938:232-294 290182:295-569]
contig454	comp899_c0_seq1 len=696 path=[289685:0-432 292527:433-457 292689:458-695]
contig455	comp900_c0_seq1 len=283 path=[291101:0-244 290776:245-282]
contig456	comp902_c0_seq1 len=229 path=[291607:0-41 290480:42-228]
contig457	comp904_c0_seq1 len=237 path=[292026:0-37 292221:38-114 292554:115-136 292648:137-236]
contig458	comp906_c0_seq1 len=633 path=[292585:0-632]
contig459	comp907_c0_seq1 len=400 path=[294565:0-399]
contig460	comp907_c1_seq1 len=255 path=[292679:0-254]
contig461	comp908_c0_seq1 len=402 path=[293328:0-401]
contig462	comp909_c0_seq1 len=387 path=[293407:0-235 295380:236-291 294813:292-386]
contig463	comp910_c0_seq1 len=627 path=[293512:0-304 295764:305-626]
contig464	comp912_c0_seq1 len=230 path=[295718:0-68 296088:69-229]
contig465	comp913_c0_seq1 len=439 path=[295932:0-438]
contig466	comp915_c0_seq1 len=341 path=[296040:0-340]
contig467	comp915_c1_seq1 len=401 path=[298163:0-400]
contig468	comp918_c0_seq1 len=236 path=[298487:0-235]
contig469	comp918_c1_seq1 len=215 path=[297128:0-214]
contig470	comp919_c0_seq1 len=517 path=[297707:0-87 300162:88-92 298168:93-516]
contig471	comp920_c0_seq1 len=279 path=[297713:0-182 299176:183-278]
contig472	comp920_c0_seq2 len=209 path=[297713:0-182 298962:183-208]
contig473	comp922_c0_seq1 len=357 path=[298262:0-292 299748:293-356]
contig474	comp923_c0_seq1 len=368 path=[299066:0-109 300672:110-129 299666:130-367]
contig475	comp923_c0_seq2 len=348 path=[299066:0-109 299666:110-347]
contig476	comp924_c0_seq1 len=1107 path=[299814:0-869 305448:870-880 305540:881-1106]
contig477	comp925_c0_seq1 len=488 path=[299951:0-487]
contig478	comp926_c0_seq1 len=381 path=[300346:0-78 300661:79-102 300772:103-380]
contig479	comp927_c0_seq1 len=350 path=[301411:0-23 301493:24-25 301498:26-349]
contig480	comp929_c0_seq1 len=227 path=[301104:0-226]
contig481	comp930_c0_seq1 len=337 path=[304047:0-81 302873:82-105 303012:106-136 303162:137-336]
contig482	comp930_c0_seq2 len=333 path=[302381:0-78 302873:79-102 304537:103-132 303162:133-332]
contig483	comp931_c0_seq1 len=247 path=[303954:0-130 303054:131-154 304650:155-246]
contig484	comp931_c0_seq2 len=307 path=[303954:0-130 303054:131-154 303208:155-306]
contig485	comp933_c0_seq1 len=214 path=[303319:0-163 304452:164-178 305078:179-213]
contig486	comp934_c0_seq1 len=354 path=[304147:0-238 305240:239-256 305333:257-353]
contig487	comp935_c0_seq1 len=721 path=[304592:0-669 304203:670-679 309403:680-720]
contig488	comp937_c0_seq1 len=504 path=[305075:0-503]
contig489	comp937_c1_seq1 len=271 path=[307611:0-270]
contig490	comp938_c0_seq1 len=472 path=[305196:0-212 306657:213-471]
contig491	comp939_c0_seq1 len=562 path=[307163:0-561]
contig492	comp940_c0_seq1 len=251 path=[309290:0-250]
contig493	comp940_c1_seq1 len=670 path=[306219:0-669]
contig494	comp941_c0_seq1 len=211 path=[309989:0-210]
contig495	comp941_c1_seq1 len=384 path=[307498:0-383]
contig496	comp942_c0_seq1 len=253 path=[309671:0-167 309242:168-191 309371:192-252]
contig497	comp945_c0_seq1 len=203 path=[309965:0-63 310312:64-87 310884:88-202]
contig498	comp946_c0_seq1 len=242 path=[310510:0-101 311390:102-241]
contig499	comp947_c0_seq1 len=279 path=[313109:0-278]
contig500	comp947_c1_seq1 len=551 path=[310584:0-550]
contig501	comp948_c0_seq1 len=219 path=[311149:0-120 311804:121-218]
contig502	comp951_c0_seq1 len=253 path=[311463:0-107 312051:108-131 312987:132-252]
contig503	comp951_c0_seq2 len=272 path=[311463:0-107 312051:108-131 312163:132-271]
contig504	comp954_c0_seq1 len=970 path=[312974:0-260 314696:261-969]
contig505	comp955_c0_seq1 len=396 path=[314801:0-395]
contig506	comp956_c0_seq1 len=641 path=[313563:0-640]
contig507	comp958_c0_seq1 len=342 path=[314384:0-251 316133:252-275 318050:276-341]
contig508	comp958_c0_seq2 len=261 path=[317214:0-95 316133:96-119 316284:120-260]
contig509	comp959_c0_seq1 len=249 path=[315690:0-248]
contig510	comp961_c0_seq1 len=393 path=[315227:0-60 315548:61-392]
contig511	comp962_c0_seq1 len=596 path=[315967:0-121 316595:122-125 316612:126-595]
contig512	comp963_c0_seq1 len=321 path=[316346:0-95 316805:96-137 317034:138-161 317181:162-186 317317:187-320]
contig513	comp964_c0_seq1 len=360 path=[317874:0-216 319617:217-238 319053:239-359]
contig514	comp965_c0_seq1 len=324 path=[318405:0-38 319191:39-323]
contig515	comp968_c0_seq1 len=920 path=[319142:0-226 324957:227-250 320868:251-919]
contig516	comp969_c0_seq1 len=276 path=[319382:0-186 320248:187-210 320542:211-275]
contig517	comp970_c0_seq1 len=324 path=[319525:0-161 321512:162-215 320825:216-323]
contig518	comp971_c0_seq1 len=341 path=[321833:0-340]
contig519	comp971_c1_seq1 len=393 path=[319729:0-392]
contig520	comp972_c0_seq1 len=271 path=[319825:0-140 320547:141-270]
contig521	comp974_c0_seq1 len=299 path=[321267:0-298]
contig522	comp975_c0_seq1 len=201 path=[321749:0-200]
contig523	comp977_c0_seq1 len=260 path=[323898:0-59 322991:60-259]
contig524	comp978_c0_seq1 len=395 path=[322890:0-345 324630:346-369 325864:370-394]
contig525	comp978_c0_seq2 len=257 path=[325164:0-131 324630:132-155 324747:156-256]
contig526	comp979_c0_seq1 len=271 path=[325826:0-270]
contig527	comp979_c1_seq1 len=278 path=[324059:0-277]
contig528	comp980_c0_seq1 len=266 path=[324222:0-155 325640:156-265]
contig529	comp981_c0_seq1 len=246 path=[324285:0-162 328125:163-245]
contig530	comp981_c0_seq2 len=754 path=[324285:0-162 325136:163-753]
contig531	comp984_c0_seq1 len=479 path=[328098:0-478]
contig532	comp985_c0_seq1 len=877 path=[326002:0-612 329197:613-876]
contig533	comp986_c0_seq1 len=526 path=[326087:0-304 328165:305-309 329800:310-525]
contig534	comp987_c0_seq1 len=973 path=[327130:0-331 333564:332-345 329355:346-972]
contig535	comp988_c0_seq1 len=241 path=[328836:0-240]
contig536	comp988_c1_seq1 len=255 path=[327378:0-254]
contig537	comp989_c0_seq1 len=365 path=[328281:0-117 330079:118-134 328931:135-364]
contig538	comp991_c0_seq1 len=244 path=[331249:0-37 330354:38-61 330504:62-142 330863:143-243]
contig539	comp991_c0_seq2 len=383 path=[329503:0-176 330354:177-200 330504:201-281 330863:282-382]
contig540	comp995_c0_seq1 len=263 path=[331006:0-262]
contig541	comp996_c0_seq1 len=222 path=[331099:0-42 331281:43-221]
contig542	comp997_c0_seq1 len=366 path=[332085:0-245 331907:246-305 331907:306-365]
contig543	comp1002_c0_seq1 len=467 path=[333409:0-336 335684:337-466]
contig544	comp1002_c0_seq2 len=397 path=[333409:0-336 336567:337-396]
contig545	comp1003_c0_seq1 len=319 path=[333442:0-126 333956:127-318]
contig546	comp1004_c0_seq1 len=287 path=[334811:0-78 333777:79-102 333895:103-286]
contig547	comp1004_c0_seq2 len=261 path=[333518:0-52 333777:53-76 333895:77-260]
contig548	comp1005_c0_seq1 len=378 path=[334009:0-246 335638:247-377]
contig549	comp1006_c0_seq1 len=299 path=[333945:0-136 336101:137-185 335094:186-298]
contig550	comp1008_c0_seq1 len=220 path=[335632:0-88 335064:89-112 335170:113-219]
contig551	comp1009_c0_seq1 len=520 path=[336218:0-372 335541:373-519]
contig552	comp1011_c0_seq1 len=358 path=[336346:0-357]
contig553	comp1012_c0_seq1 len=245 path=[336546:0-241 338286:242-244]
contig554	comp1013_c0_seq1 len=834 path=[337901:0-353 337120:354-593 337120:594-833]
contig555	comp1014_c0_seq1 len=416 path=[336833:0-303 338926:304-415]
contig556	comp1015_c0_seq1 len=451 path=[339672:0-139 338282:140-163 340943:164-450]
contig557	comp1015_c0_seq2 len=491 path=[336964:0-179 338282:180-203 340943:204-490]
contig558	comp1020_c0_seq1 len=602 path=[339670:0-351 341243:352-601]
contig559	comp1020_c0_seq2 len=435 path=[342276:0-184 341243:185-434]
contig560	comp1021_c0_seq1 len=362 path=[339741:0-119 340290:120-361]
contig561	comp1022_c0_seq1 len=230 path=[340036:0-229]
contig562	comp1025_c0_seq1 len=297 path=[341300:0-105 341112:106-129 341955:130-296]
contig563	comp1026_c0_seq1 len=269 path=[342611:0-268]
contig564	comp1026_c1_seq1 len=241 path=[341605:0-240]
contig565	comp1028_c0_seq1 len=545 path=[341858:0-31 342223:32-55 342396:56-544]
contig566	comp1028_c0_seq2 len=564 path=[345438:0-50 342223:51-74 342396:75-563]
contig567	comp1029_c0_seq1 len=268 path=[342656:0-34 342871:35-58 344597:59-267]
contig568	comp1029_c0_seq2 len=324 path=[343347:0-224 342871:225-248 343013:249-323]
contig569	comp1029_c0_seq3 len=458 path=[343347:0-224 342871:225-248 344597:249-457]
contig570	comp1032_c0_seq1 len=300 path=[343266:0-299]
contig571	comp1033_c0_seq1 len=368 path=[344175:0-258 345387:259-282 346859:283-367]
contig572	comp1033_c0_seq2 len=306 path=[345717:0-214 345387:215-238 345485:239-305]
contig573	comp1033_c0_seq3 len=350 path=[344175:0-258 345387:259-282 345485:283-349]
contig574	comp1033_c0_seq4 len=324 path=[345717:0-214 345387:215-238 346859:239-323]
contig575	comp1034_c0_seq1 len=339 path=[344114:0-195 345584:196-198 345600:199-338]
contig576	comp1034_c0_seq2 len=517 path=[344114:0-195 346680:196-376 345600:377-516]
contig577	comp1035_c0_seq1 len=243 path=[344836:0-105 345512:106-117 345573:118-242]
contig578	comp1037_c0_seq1 len=390 path=[345638:0-298 347052:299-322 348406:323-389]
contig579	comp1037_c0_seq2 len=261 path=[347917:0-78 347052:79-102 347187:103-260]
contig580	comp1037_c0_seq3 len=481 path=[345638:0-298 347052:299-322 347187:323-480]
contig581	comp1039_c0_seq1 len=296 path=[347744:0-31 346561:32-55 346669:56-295]
contig582	comp1040_c0_seq1 len=751 path=[346701:0-468 350117:469-474 350144:475-750]
contig583	comp1041_c0_seq1 len=321 path=[347457:0-96 347932:97-99 347944:100-320]
contig584	comp1042_c0_seq1 len=235 path=[347502:0-234]
contig585	comp1043_c0_seq1 len=285 path=[348016:0-103 348697:104-284]
contig586	comp1043_c0_seq2 len=330 path=[348016:0-103 349925:104-329]
contig587	comp1044_c0_seq1 len=273 path=[350989:0-38 349992:39-272]
contig588	comp1044_c0_seq2 len=547 path=[348514:0-312 349992:313-546]
contig589	comp1045_c0_seq1 len=491 path=[350835:0-228 349446:229-490]
contig590	comp1045_c0_seq2 len=420 path=[348734:0-157 349446:158-419]
contig591	comp1046_c0_seq1 len=433 path=[349124:0-212 350238:213-432]
contig592	comp1046_c0_seq2 len=589 path=[351314:0-368 350238:369-588]
contig593	comp1047_c0_seq1 len=225 path=[349411:0-224]
contig594	comp1049_c0_seq1 len=228 path=[351313:0-109 351989:110-227]
contig595	comp1050_c0_seq1 len=230 path=[352232:0-229]
contig596	comp1052_c0_seq1 len=478 path=[352006:0-477]
contig597	comp1052_c1_seq1 len=208 path=[354265:0-207]
contig598	comp1053_c0_seq1 len=321 path=[352125:0-203 353566:204-233 353802:234-320]
contig599	comp1055_c0_seq1 len=482 path=[354249:0-481]
contig600	comp1056_c0_seq1 len=306 path=[353164:0-305]
contig601	comp1056_c1_seq1 len=211 path=[354981:0-210]
contig602	comp1057_c0_seq1 len=242 path=[353257:0-166 354296:167-241]
contig603	comp1059_c0_seq1 len=276 path=[354058:0-275]
contig604	comp1062_c0_seq1 len=271 path=[355895:0-154 355386:155-176 355508:177-247 356747:248-270]
contig605	comp1064_c0_seq1 len=359 path=[355708:0-185 358433:186-241 357581:242-358]
contig606	comp1064_c0_seq2 len=407 path=[355708:0-185 356818:186-289 357581:290-406]
contig607	comp1066_c0_seq1 len=398 path=[356358:0-224 357420:225-306 357823:307-397]
contig608	comp1066_c0_seq2 len=316 path=[356358:0-224 357823:225-315]
contig609	comp1067_c0_seq1 len=330 path=[356529:0-146 357553:147-329]
contig610	comp1067_c0_seq2 len=261 path=[356529:0-146 358884:147-260]
contig611	comp1068_c0_seq1 len=492 path=[356727:0-491]
contig612	comp1069_c0_seq1 len=328 path=[356831:0-185 357808:186-327]
contig613	comp1069_c0_seq2 len=222 path=[356831:0-185 358891:186-221]
contig614	comp1070_c0_seq1 len=370 path=[359620:0-121 358181:122-369]
contig615	comp1072_c0_seq1 len=338 path=[358967:0-215 360444:216-240 360621:241-337]
contig616	comp1073_c0_seq1 len=226 path=[359563:0-143 359240:144-225]
contig617	comp1074_c0_seq1 len=241 path=[359133:0-98 359632:99-109 359632:110-120 359728:121-240]
contig618	comp1075_c0_seq1 len=247 path=[360830:0-152 360316:153-246]
contig619	comp1075_c0_seq2 len=219 path=[359545:0-124 360316:125-218]
contig620	comp1076_c0_seq1 len=210 path=[359753:0-105 360305:106-209]
contig621	comp1076_c0_seq2 len=250 path=[359753:0-105 361587:106-249]
contig622	comp1079_c0_seq1 len=642 path=[361197:0-121 361955:122-641]
contig623	comp1080_c0_seq1 len=311 path=[362542:0-155 361568:156-310]
contig624	comp1081_c0_seq1 len=202 path=[361599:0-134 362442:135-201]
contig625	comp1083_c0_seq1 len=227 path=[362394:0-165 362057:166-226]
contig626	comp1084_c0_seq1 len=468 path=[362285:0-191 364556:192-204 363220:205-467]
contig627	comp1087_c0_seq1 len=557 path=[363742:0-556]
contig628	comp1090_c0_seq1 len=239 path=[364617:0-238]
contig629	comp1093_c0_seq1 len=406 path=[364934:0-240 366551:241-264 366659:265-405]
contig630	comp1093_c0_seq2 len=255 path=[367395:0-89 366551:90-113 366659:114-254]
contig631	comp1094_c0_seq1 len=339 path=[366275:0-54 366162:55-196 366162:197-338]
contig632	comp1097_c0_seq1 len=226 path=[366570:0-225]
contig633	comp1098_c0_seq1 len=279 path=[366655:0-197 367696:198-232 367820:233-278]
contig634	comp1100_c0_seq1 len=210 path=[367758:0-90 368159:91-108 368281:109-209]
contig635	comp1101_c0_seq1 len=386 path=[367874:0-125 370341:126-142 368766:143-385]
contig636	comp1102_c0_seq1 len=289 path=[368679:0-23 368885:24-47 369936:48-288]
contig637	comp1103_c0_seq1 len=210 path=[368659:0-112 369405:113-136 370260:137-209]
contig638	comp1103_c0_seq2 len=241 path=[368659:0-112 369405:113-136 369571:137-240]
contig639	comp1104_c0_seq1 len=306 path=[368378:0-188 369415:189-305]
contig640	comp1104_c0_seq2 len=307 path=[369932:0-189 369415:190-306]
contig641	comp1105_c0_seq1 len=209 path=[368615:0-158 369387:159-208]
contig642	comp1107_c0_seq1 len=218 path=[370607:0-79 370089:80-103 371135:104-217]
contig643	comp1107_c0_seq2 len=202 path=[369781:0-63 370089:64-87 371135:88-201]
contig644	comp1108_c0_seq1 len=668 path=[373105:0-24 369944:25-48 370096:49-667]
contig645	comp1109_c0_seq1 len=607 path=[370600:0-606]
contig646	comp1109_c1_seq1 len=241 path=[374330:0-240]
contig647	comp1110_c0_seq1 len=266 path=[370683:0-265]
contig648	comp1111_c0_seq1 len=561 path=[370988:0-241 373722:242-252 372216:253-560]
contig649	comp1112_c0_seq1 len=260 path=[371505:0-105 372254:106-129 372371:130-233 373033:234-259]
contig650	comp1112_c0_seq2 len=260 path=[371505:0-105 372254:106-129 373686:130-233 373033:234-259]
contig651	comp1114_c0_seq1 len=291 path=[372688:0-149 373685:150-173 373872:174-290]
contig652	comp1115_c0_seq1 len=274 path=[372909:0-149 373593:150-173 374901:174-273]
contig653	comp1115_c0_seq2 len=379 path=[372909:0-149 373593:150-173 373710:174-378]
contig654	comp1116_c0_seq1 len=263 path=[375354:0-12 374225:13-36 374348:37-262]
contig655	comp1118_c0_seq1 len=227 path=[374505:0-30 374983:31-153 374663:154-226]
contig656	comp1119_c0_seq1 len=514 path=[374938:0-251 378669:252-274 376804:275-513]
contig657	comp1120_c0_seq1 len=282 path=[375228:0-281]
contig658	comp1121_c0_seq1 len=286 path=[375341:0-36 376852:37-54 375610:55-285]
contig659	comp1122_c0_seq1 len=228 path=[375619:0-143 376362:144-167 376452:168-227]
contig660	comp1123_c0_seq1 len=204 path=[376636:0-203]
contig661	comp1125_c0_seq1 len=206 path=[377038:0-111 377586:112-205]
contig662	comp1126_c0_seq1 len=307 path=[377131:0-38 377307:39-306]
contig663	comp1127_c0_seq1 len=404 path=[377174:0-159 379503:160-403]
contig664	comp1128_c0_seq1 len=297 path=[377837:0-97 378533:98-296]
contig665	comp1129_c0_seq1 len=231 path=[377907:0-230]
contig666	comp1129_c1_seq1 len=304 path=[379463:0-303]
contig667	comp1131_c0_seq1 len=254 path=[378957:0-65 380787:66-84 379566:85-253]
contig668	comp1133_c0_seq1 len=357 path=[379618:0-160 380368:161-356]
contig669	comp1133_c0_seq2 len=234 path=[381266:0-37 380368:38-233]
contig670	comp1134_c0_seq1 len=229 path=[380011:0-207 381106:208-228]
contig671	comp1135_c0_seq1 len=241 path=[380118:0-181 381258:182-185 382114:186-240]
contig672	comp1136_c0_seq1 len=227 path=[380236:0-79 381456:80-99 380825:100-226]
contig673	comp1137_c0_seq1 len=340 path=[380992:0-339]
contig674	comp1139_c0_seq1 len=272 path=[381993:0-173 381574:174-271]
contig675	comp1141_c0_seq1 len=428 path=[381743:0-427]
contig676	comp1142_c0_seq1 len=209 path=[383421:0-208]
contig677	comp1143_c0_seq1 len=210 path=[383114:0-57 384123:58-107 383615:108-209]
contig678	comp1144_c0_seq1 len=445 path=[383544:0-366 383172:367-444]
contig679	comp1145_c0_seq1 len=427 path=[385154:0-426]
contig680	comp1145_c1_seq1 len=251 path=[383546:0-250]
contig681	comp1148_c0_seq1 len=650 path=[384533:0-123 387555:124-136 385132:137-649]
contig682	comp1149_c0_seq1 len=245 path=[385929:0-26 384625:27-48 386334:49-244]
contig683	comp1150_c0_seq1 len=245 path=[386481:0-159 386085:160-244]
contig684	comp1150_c0_seq2 len=346 path=[384762:0-260 386085:261-345]
contig685	comp1151_c0_seq1 len=253 path=[386135:0-44 384882:45-54 386439:55-252]
contig686	comp1152_c0_seq1 len=338 path=[385456:0-235 386766:236-337]
contig687	comp1153_c0_seq1 len=245 path=[386404:0-82 387158:83-106 387370:107-244]
contig688	comp1154_c0_seq1 len=343 path=[387041:0-279 386681:280-293 389062:294-342]
contig689	comp1155_c0_seq1 len=254 path=[387419:0-115 388314:116-253]
contig690	comp1156_c0_seq1 len=302 path=[388294:0-195 387801:196-301]
contig691	comp1157_c0_seq1 len=482 path=[387789:0-481]
contig692	comp1159_c0_seq1 len=233 path=[388558:0-112 389246:113-232]
contig693	comp1160_c0_seq1 len=397 path=[389188:0-64 389519:65-396]
contig694	comp1161_c0_seq1 len=399 path=[389176:0-229 390705:230-296 391076:297-398]
contig695	comp1162_c0_seq1 len=213 path=[389223:0-212]
contig696	comp1163_c0_seq1 len=412 path=[391676:0-6 389695:7-30 389811:31-411]
contig697	comp1165_c0_seq1 len=294 path=[391060:0-250 390802:251-274 390941:275-280 390970:281-293]
contig698	comp1167_c0_seq1 len=496 path=[391469:0-495]
contig699	comp1168_c0_seq1 len=371 path=[391749:0-370]
contig700	comp1169_c0_seq1 len=213 path=[392879:0-66 392246:67-212]
contig701	comp1170_c0_seq1 len=216 path=[392293:0-73 392751:74-97 392910:98-215]
contig702	comp1171_c0_seq1 len=437 path=[393220:0-364 395707:365-436]
contig703	comp1172_c0_seq1 len=723 path=[393419:0-112 393932:113-722]
contig704	comp1172_c0_seq2 len=325 path=[393419:0-112 397131:113-324]
contig705	comp1173_c0_seq1 len=320 path=[393343:0-180 394563:181-319]
contig706	comp1175_c0_seq1 len=296 path=[394674:0-159 394118:160-295]
contig707	comp1176_c0_seq1 len=232 path=[394443:0-44 394680:45-231]
contig708	comp1177_c0_seq1 len=247 path=[395084:0-246]
contig709	comp1177_c1_seq1 len=212 path=[396614:0-211]
contig710	comp1178_c0_seq1 len=342 path=[397408:0-7 395795:8-31 395918:32-341]
contig711	comp1179_c0_seq1 len=238 path=[398605:0-237]
contig712	comp1179_c1_seq1 len=445 path=[395651:0-444]
contig713	comp1181_c0_seq1 len=596 path=[396562:0-413 399283:414-595]
contig714	comp1182_c0_seq1 len=251 path=[397147:0-250]
contig715	comp1183_c0_seq1 len=304 path=[397930:0-303]
contig716	comp1184_c0_seq1 len=570 path=[398296:0-569]
contig717	comp1185_c0_seq1 len=227 path=[398428:0-226]
contig718	comp1186_c0_seq1 len=222 path=[398406:0-29 399682:30-68 398794:69-221]
contig719	comp1187_c0_seq1 len=218 path=[401860:0-15 401862:16-217]
contig720	comp1187_c0_seq2 len=333 path=[400123:0-130 401862:131-332]
contig721	comp1189_c0_seq1 len=284 path=[400485:0-113 402370:114-175 401599:176-283]
contig722	comp1190_c0_seq1 len=241 path=[403202:0-143 401570:144-167 403965:168-240]
contig723	comp1190_c0_seq2 len=537 path=[403202:0-143 401570:144-167 401702:168-422 402915:423-428 404246:429-460 402915:461-466 404246:467-498 402915:499-504 404246:505-536]
contig724	comp1190_c0_seq3 len=211 path=[401052:0-113 401570:114-137 403965:138-210]
contig725	comp1192_c0_seq1 len=505 path=[403574:0-252 402005:253-276 402197:277-504]
contig726	comp1192_c0_seq2 len=344 path=[403574:0-252 402005:253-276 405555:277-343]
contig727	comp1192_c0_seq3 len=211 path=[401162:0-119 402005:120-143 405555:144-210]
contig728	comp1192_c0_seq4 len=372 path=[401162:0-119 402005:120-143 402197:144-371]
contig729	comp1193_c0_seq1 len=366 path=[401894:0-169 402760:170-365]
contig730	comp1193_c0_seq2 len=218 path=[403654:0-21 402760:22-217]
contig731	comp1194_c0_seq1 len=249 path=[402202:0-213 403634:214-248]
contig732	comp1195_c0_seq1 len=246 path=[402365:0-77 402809:78-245]
contig733	comp1195_c0_seq2 len=233 path=[403837:0-64 402809:65-232]
contig734	comp1196_c0_seq1 len=261 path=[404226:0-260]
contig735	comp1196_c1_seq1 len=208 path=[402880:0-207]
contig736	comp1197_c0_seq1 len=231 path=[405028:0-147 404068:148-171 405812:172-230]
contig737	comp1197_c0_seq2 len=254 path=[403743:0-71 404068:72-95 404184:96-253]
contig738	comp1197_c0_seq3 len=330 path=[405028:0-147 404068:148-171 404184:172-329]
contig739	comp1198_c0_seq1 len=201 path=[403817:0-126 404436:127-200]
contig740	comp1200_c0_seq1 len=361 path=[404678:0-328 409120:329-360]
contig741	comp1200_c0_seq2 len=641 path=[404678:0-328 406938:329-640]
contig742	comp1201_c0_seq1 len=437 path=[404953:0-436]
contig743	comp1202_c0_seq1 len=422 path=[406931:0-185 405309:186-421]
contig744	comp1203_c0_seq1 len=236 path=[405933:0-93 406661:94-117 408395:118-235]
contig745	comp1203_c0_seq2 len=242 path=[407625:0-99 406661:100-123 408395:124-241]
contig746	comp1203_c0_seq3 len=230 path=[407625:0-99 406661:100-123 406804:124-229]
contig747	comp1203_c0_seq4 len=224 path=[405933:0-93 406661:94-117 406804:118-223]
contig748	comp1208_c0_seq1 len=537 path=[408567:0-0 408571:1-24 409009:25-536]
contig749	comp1209_c0_seq1 len=210 path=[407951:0-209]
contig750	comp1210_c0_seq1 len=472 path=[408127:0-471]
contig751	comp1210_c1_seq1 len=393 path=[410425:0-392]
contig752	comp1211_c0_seq1 len=266 path=[409551:0-181 409285:182-223 409285:224-265]
contig753	comp1212_c0_seq1 len=439 path=[411166:0-167 409408:168-438]
contig754	comp1213_c0_seq1 len=566 path=[409516:0-565]
contig755	comp1214_c0_seq1 len=346 path=[409570:0-345]
contig756	comp1215_c0_seq1 len=302 path=[412212:0-153 411446:154-301]
contig757	comp1216_c0_seq1 len=239 path=[411514:0-179 412475:180-238]
contig758	comp1217_c0_seq1 len=312 path=[412343:0-311]
contig759	comp1217_c1_seq1 len=284 path=[413642:0-283]
contig760	comp1220_c0_seq1 len=254 path=[412447:0-138 413546:139-253]
contig761	comp1221_c0_seq1 len=626 path=[412960:0-428 415067:429-452 415597:453-625]
contig762	comp1221_c0_seq2 len=524 path=[412960:0-428 415067:429-452 415182:453-523]
contig763	comp1222_c0_seq1 len=416 path=[414958:0-71 414958:72-143 415279:144-415]
contig764	comp1223_c0_seq1 len=202 path=[414038:0-129 415152:130-201]
contig765	comp1224_c0_seq1 len=569 path=[414087:0-33 414305:34-57 414489:58-568]
contig766	comp1226_c0_seq1 len=566 path=[415154:0-565]
contig767	comp1226_c1_seq1 len=274 path=[417782:0-273]
contig768	comp1227_c0_seq1 len=226 path=[415274:0-104 415970:105-120 415274:121-225]
contig769	comp1227_c0_seq2 len=278 path=[416150:0-156 415970:157-172 415274:173-277]
contig770	comp1229_c0_seq1 len=247 path=[416386:0-246]
contig771	comp1230_c0_seq1 len=537 path=[416668:0-114 417275:115-536]
contig772	comp1231_c0_seq1 len=251 path=[419179:0-12 419181:13-250]
contig773	comp1231_c0_seq2 len=337 path=[417107:0-98 419181:99-336]
contig774	comp1232_c0_seq1 len=210 path=[417801:0-38 417302:39-62 418236:63-209]
contig775	comp1236_c0_seq1 len=747 path=[420091:0-746]
contig776	comp1237_c0_seq1 len=709 path=[419172:0-260 421214:261-708]
contig777	comp1238_c0_seq1 len=284 path=[419459:0-166 419349:167-205 419349:206-244 419349:245-283]
contig778	comp1239_c0_seq1 len=314 path=[419617:0-130 420699:131-313]
contig779	comp1240_c0_seq1 len=241 path=[419793:0-106 420539:107-240]
contig780	comp1242_c0_seq1 len=260 path=[420909:0-259]
contig781	comp1243_c0_seq1 len=546 path=[421610:0-171 424408:172-219 422771:220-545]
contig782	comp1244_c0_seq1 len=249 path=[422949:0-100 422471:101-124 423864:125-248]
contig783	comp1244_c0_seq2 len=249 path=[421776:0-100 422471:101-124 423864:125-248]
contig784	comp1245_c0_seq1 len=207 path=[421835:0-82 422279:83-206]
contig785	comp1248_c0_seq1 len=226 path=[423126:0-225]
contig786	comp1248_c1_seq1 len=432 path=[424258:0-431]
contig787	comp1249_c0_seq1 len=255 path=[423559:0-216 424910:217-254]
contig788	comp1250_c0_seq1 len=215 path=[424228:0-164 424141:165-188 424016:189-214]
contig789	comp1252_c0_seq1 len=412 path=[424476:0-259 426273:260-411]
contig790	comp1253_c0_seq1 len=260 path=[424717:0-129 425606:130-208 425378:209-259]
contig791	comp1254_c0_seq1 len=205 path=[425523:0-89 426189:90-204]
contig792	comp1255_c0_seq1 len=288 path=[425709:0-65 426003:66-226 426765:227-287]
contig793	comp1255_c0_seq2 len=305 path=[425709:0-65 427142:66-243 426765:244-304]
contig794	comp1259_c0_seq1 len=252 path=[427053:0-126 427928:127-251]
contig795	comp1261_c0_seq1 len=281 path=[427568:0-220 429078:221-280]
contig796	comp1262_c0_seq1 len=273 path=[428593:0-272]
contig797	comp1262_c1_seq1 len=202 path=[427648:0-201]
contig798	comp1264_c0_seq1 len=233 path=[428055:0-45 428315:46-69 428459:70-232]
contig799	comp1265_c0_seq1 len=256 path=[429161:0-126 428336:127-255]
contig800	comp1266_c0_seq1 len=284 path=[429173:0-134 429981:135-158 431494:159-283]
contig801	comp1266_c0_seq2 len=259 path=[430640:0-109 429981:110-133 431494:134-258]
contig802	comp1266_c0_seq3 len=240 path=[429173:0-134 429981:135-158 430182:159-239]
contig803	comp1266_c0_seq4 len=215 path=[430640:0-109 429981:110-133 430182:134-214]
contig804	comp1268_c0_seq1 len=345 path=[429636:0-128 431246:129-344]
contig805	comp1268_c0_seq2 len=226 path=[431244:0-9 431246:10-225]
contig806	comp1270_c0_seq1 len=227 path=[430329:0-142 430168:143-184 430168:185-226]
contig807	comp1271_c0_seq1 len=253 path=[430137:0-62 430505:63-77 431881:78-252]
contig808	comp1273_c0_seq1 len=296 path=[430778:0-205 432644:206-220 431790:221-295]
contig809	comp1275_c0_seq1 len=266 path=[431628:0-265]
contig810	comp1276_c0_seq1 len=210 path=[431645:0-209]
contig811	comp1277_c0_seq1 len=246 path=[432991:0-129 432406:130-245]
contig812	comp1278_c0_seq1 len=254 path=[432170:0-253]
contig813	comp1280_c0_seq1 len=223 path=[432801:0-107 433963:108-222]
contig814	comp1280_c0_seq2 len=217 path=[432801:0-107 433375:108-216]
contig815	comp1281_c0_seq1 len=366 path=[433483:0-232 434584:233-365]
contig816	comp1282_c0_seq1 len=340 path=[434479:0-298 434339:299-339]
contig817	comp1283_c0_seq1 len=325 path=[433835:0-324]
contig818	comp1283_c1_seq1 len=334 path=[435903:0-333]
contig819	comp1284_c0_seq1 len=400 path=[435734:0-283 434970:284-307 438017:308-399]
contig820	comp1284_c0_seq2 len=269 path=[433917:0-143 434970:144-167 435143:168-268]
contig821	comp1284_c0_seq3 len=409 path=[435734:0-283 434970:284-307 435143:308-408]
contig822	comp1284_c0_seq4 len=260 path=[433917:0-143 434970:144-167 438017:168-259]
contig823	comp1286_c0_seq1 len=346 path=[434580:0-81 434974:82-345]
contig824	comp1289_c0_seq1 len=379 path=[437260:0-378]
contig825	comp1289_c1_seq1 len=259 path=[436132:0-258]
contig826	comp1290_c0_seq1 len=329 path=[436276:0-328]
contig827	comp1292_c0_seq1 len=312 path=[436732:0-160 438327:161-183 437647:184-311]
contig828	comp1294_c0_seq1 len=252 path=[438116:0-65 438521:66-89 440882:90-251]
contig829	comp1294_c0_seq2 len=312 path=[438116:0-65 438521:66-89 438652:90-311]
contig830	comp1294_c0_seq3 len=346 path=[440173:0-99 438521:100-123 438652:124-345]
contig831	comp1294_c0_seq4 len=286 path=[440173:0-99 438521:100-123 440882:124-285]
contig832	comp1295_c0_seq1 len=226 path=[438497:0-225]
contig833	comp1295_c1_seq1 len=310 path=[439569:0-309]
contig834	comp1297_c0_seq1 len=265 path=[438620:0-264]
contig835	comp1297_c1_seq1 len=398 path=[440534:0-397]
contig836	comp1299_c0_seq1 len=227 path=[439839:0-132 440846:133-226]
contig837	comp1299_c0_seq2 len=202 path=[439839:0-132 440476:133-201]
contig838	comp1300_c0_seq1 len=286 path=[440323:0-285]
contig839	comp1301_c0_seq1 len=287 path=[440757:0-153 441819:154-286]
contig840	comp1301_c0_seq2 len=243 path=[442700:0-109 441819:110-242]
contig841	comp1303_c0_seq1 len=322 path=[441255:0-321]
contig842	comp1304_c0_seq1 len=605 path=[441884:0-488 444328:489-604]
contig843	comp1306_c0_seq1 len=258 path=[443884:0-257]
contig844	comp1306_c1_seq1 len=310 path=[442416:0-309]
contig845	comp1307_c0_seq1 len=259 path=[444313:0-258]
contig846	comp1308_c0_seq1 len=613 path=[446121:0-302 444173:303-612]
contig847	comp1309_c0_seq1 len=295 path=[445166:0-294]
contig848	comp1310_c0_seq1 len=221 path=[444411:0-220]
contig849	comp1311_c0_seq1 len=355 path=[445190:0-136 446923:137-152 445973:153-354]
contig850	comp1312_c0_seq1 len=832 path=[446381:0-831]
contig851	comp1315_c0_seq1 len=241 path=[446769:0-123 446227:124-147 447699:148-240]
contig852	comp1315_c0_seq2 len=214 path=[446769:0-123 446227:124-147 446372:148-213]
contig853	comp1316_c0_seq1 len=216 path=[447076:0-215]
contig854	comp1317_c0_seq1 len=423 path=[447145:0-243 448399:244-422]
contig855	comp1317_c0_seq2 len=543 path=[447145:0-243 449400:244-542]
contig856	comp1318_c0_seq1 len=306 path=[448337:0-169 448230:170-173 450027:174-305]
contig857	comp1320_c0_seq1 len=300 path=[449056:0-299]
contig858	comp1321_c0_seq1 len=315 path=[450260:0-314]
contig859	comp1322_c0_seq1 len=302 path=[449571:0-301]
contig860	comp1322_c1_seq1 len=564 path=[451484:0-563]
contig861	comp1323_c0_seq1 len=275 path=[450084:0-59 451359:60-274]
contig862	comp1327_c0_seq1 len=351 path=[452574:0-350]
contig863	comp1328_c0_seq1 len=205 path=[452374:0-204]
contig864	comp1329_c0_seq1 len=275 path=[453025:0-186 452687:187-274]
contig865	comp1330_c0_seq1 len=324 path=[452741:0-127 455712:128-323]
contig866	comp1330_c0_seq2 len=595 path=[452741:0-127 453404:128-594]
contig867	comp1331_c0_seq1 len=233 path=[452645:0-172 453818:173-201 454309:202-203 453818:204-232]
contig868	comp1332_c0_seq1 len=456 path=[454267:0-341 455898:342-455]
contig869	comp1335_c0_seq1 len=212 path=[454452:0-96 455831:97-111 455142:112-211]
contig870	comp1336_c0_seq1 len=267 path=[454981:0-115 455742:116-266]
contig871	comp1337_c0_seq1 len=564 path=[458254:0-171 456380:172-195 456477:196-563]
contig872	comp1337_c0_seq2 len=256 path=[455819:0-117 456380:118-141 459296:142-255]
contig873	comp1337_c0_seq3 len=510 path=[455819:0-117 456380:118-141 456477:142-509]
contig874	comp1337_c0_seq4 len=310 path=[458254:0-171 456380:172-195 459296:196-309]
contig875	comp1338_c0_seq1 len=529 path=[456120:0-528]
contig876	comp1339_c0_seq1 len=715 path=[456328:0-587 460405:588-611 460566:612-714]
contig877	comp1340_c0_seq1 len=201 path=[456484:0-121 457993:122-200]
contig878	comp1340_c0_seq2 len=297 path=[456484:0-121 457040:122-296]
contig879	comp1341_c0_seq1 len=252 path=[456594:0-65 456903:66-251]
contig880	comp1342_c0_seq1 len=378 path=[457058:0-197 459135:198-249 458388:250-377]
contig881	comp1342_c0_seq2 len=326 path=[457058:0-197 458388:198-325]
contig882	comp1343_c0_seq1 len=215 path=[458971:0-54 458090:55-78 459377:79-214]
contig883	comp1343_c0_seq2 len=254 path=[458971:0-54 458090:55-78 458180:79-253]
contig884	comp1348_c0_seq1 len=242 path=[459916:0-121 460561:122-241]
contig885	comp1350_c0_seq1 len=352 path=[461448:0-258 460902:259-351]
contig886	comp1351_c0_seq1 len=210 path=[461578:0-107 461132:108-131 462192:132-209]
contig887	comp1353_c0_seq1 len=551 path=[461658:0-419 463756:420-550]
contig888	comp1355_c0_seq1 len=291 path=[461779:0-128 463559:129-173 462818:174-197 462962:198-290]
contig889	comp1356_c0_seq1 len=469 path=[462588:0-259 464878:260-283 464064:284-468]
contig890	comp1357_c0_seq1 len=290 path=[462563:0-289]
contig891	comp1358_c0_seq1 len=271 path=[462955:0-270]
contig892	comp1359_c0_seq1 len=603 path=[463821:0-602]
contig893	comp1359_c1_seq1 len=270 path=[467882:0-269]
contig894	comp1360_c0_seq1 len=232 path=[465623:0-231]
contig895	comp1360_c1_seq1 len=269 path=[464110:0-268]
contig896	comp1361_c0_seq1 len=482 path=[464511:0-481]
contig897	comp1363_c0_seq1 len=201 path=[464917:0-58 465280:59-200]
contig898	comp1364_c0_seq1 len=218 path=[465087:0-118 465749:119-217]
contig899	comp1364_c0_seq2 len=391 path=[465087:0-118 466383:119-390]
contig900	comp1365_c0_seq1 len=238 path=[466763:0-141 466556:142-165 467580:166-237]
contig901	comp1366_c0_seq1 len=241 path=[466448:0-240]
contig902	comp1368_c0_seq1 len=491 path=[467691:0-96 468074:97-490]
contig903	comp1369_c0_seq1 len=232 path=[468355:0-107 467829:108-231]
contig904	comp1370_c0_seq1 len=227 path=[467839:0-100 468337:101-138 468502:139-226]
contig905	comp1371_c0_seq1 len=216 path=[468704:0-102 469561:103-215]
contig906	comp1372_c0_seq1 len=266 path=[468780:0-104 469466:105-128 469612:129-265]
contig907	comp1373_c0_seq1 len=643 path=[471187:0-211 469211:212-642]
contig908	comp1374_c0_seq1 len=300 path=[469281:0-26 469405:27-50 469522:51-299]
contig909	comp1375_c0_seq1 len=249 path=[469716:0-135 470771:136-141 472547:142-248]
contig910	comp1378_c0_seq1 len=283 path=[470791:0-42 471042:43-282]
contig911	comp1378_c0_seq2 len=253 path=[470791:0-42 472677:43-252]
contig912	comp1379_c0_seq1 len=311 path=[472667:0-0 471188:1-24 471301:25-310]
contig913	comp1381_c0_seq1 len=345 path=[473599:0-43 471807:44-344]
contig914	comp1382_c0_seq1 len=210 path=[473227:0-92 472658:93-116 472804:117-209]
contig915	comp1383_c0_seq1 len=256 path=[472640:0-91 474407:92-177 473824:178-180 474972:181-255]
contig916	comp1384_c0_seq1 len=448 path=[472807:0-82 473251:83-447]
contig917	comp1384_c0_seq2 len=375 path=[472807:0-82 475067:83-374]
contig918	comp1387_c0_seq1 len=241 path=[474024:0-189 476104:190-240]
contig919	comp1387_c0_seq2 len=317 path=[474024:0-189 475209:190-316]
contig920	comp1388_c0_seq1 len=453 path=[474790:0-330 474205:331-452]
contig921	comp1390_c0_seq1 len=228 path=[475034:0-188 476391:189-227]
contig922	comp1391_c0_seq1 len=845 path=[475543:0-88 476453:89-844]
contig923	comp1392_c0_seq1 len=212 path=[476140:0-211]
contig924	comp1393_c0_seq1 len=279 path=[476343:0-91 477273:92-278]
contig925	comp1396_c0_seq1 len=344 path=[479592:0-32 477673:33-56 477814:57-343]
contig926	comp1396_c0_seq2 len=342 path=[477348:0-43 477673:44-67 479912:68-341]
contig927	comp1397_c0_seq1 len=230 path=[477527:0-229]
contig928	comp1397_c1_seq1 len=433 path=[479062:0-432]
contig929	comp1398_c0_seq1 len=247 path=[478070:0-246]
contig930	comp1400_c0_seq1 len=240 path=[478413:0-239]
contig931	comp1400_c1_seq1 len=239 path=[479768:0-238]
contig932	comp1401_c0_seq1 len=216 path=[479860:0-120 479454:121-215]
contig933	comp1403_c0_seq1 len=491 path=[480301:0-290 481948:291-490]
contig934	comp1406_c0_seq1 len=282 path=[483294:0-157 482564:158-281]
contig935	comp1406_c0_seq2 len=299 path=[481388:0-174 482564:175-298]
contig936	comp1407_c0_seq1 len=212 path=[482730:0-211]
contig937	comp1408_c0_seq1 len=319 path=[482554:0-268 482302:269-318]
contig938	comp1409_c0_seq1 len=286 path=[483797:0-27 482530:28-51 482659:52-285]
contig939	comp1409_c0_seq2 len=359 path=[482187:0-70 482530:71-94 484071:95-358]
contig940	comp1410_c0_seq1 len=254 path=[482503:0-253]
contig941	comp1411_c0_seq1 len=387 path=[482873:0-386]
contig942	comp1412_c0_seq1 len=302 path=[484147:0-301]
contig943	comp1413_c0_seq1 len=322 path=[484292:0-71 485842:72-123 484860:124-321]
contig944	comp1415_c0_seq1 len=361 path=[484484:0-59 484884:60-360]
contig945	comp1417_c0_seq1 len=437 path=[485718:0-35 485876:36-436]
contig946	comp1418_c0_seq1 len=294 path=[485949:0-293]
contig947	comp1419_c0_seq1 len=277 path=[486186:0-124 486788:125-276]
contig948	comp1424_c0_seq1 len=246 path=[488562:0-124 487894:125-245]
contig949	comp1426_c0_seq1 len=305 path=[488789:0-304]
contig950	comp1427_c0_seq1 len=225 path=[488803:0-173 488610:174-224]
contig951	comp1429_c0_seq1 len=734 path=[488918:0-261 490569:262-518 492794:519-733]
contig952	comp1431_c0_seq1 len=342 path=[491103:0-130 489786:131-154 489918:155-341]
contig953	comp1431_c0_seq2 len=262 path=[491103:0-130 489786:131-154 492165:155-261]
contig954	comp1432_c0_seq1 len=407 path=[491422:0-406]
contig955	comp1432_c1_seq1 len=321 path=[489771:0-320]
contig956	comp1434_c0_seq1 len=205 path=[491368:0-204]
contig957	comp1434_c1_seq1 len=220 path=[490299:0-219]
contig958	comp1436_c0_seq1 len=291 path=[493256:0-290]
contig959	comp1436_c1_seq1 len=284 path=[491586:0-283]
contig960	comp1437_c0_seq1 len=348 path=[494197:0-282 493952:283-347]
contig961	comp1437_c0_seq2 len=480 path=[491841:0-414 493952:415-479]
contig962	comp1438_c0_seq1 len=351 path=[492364:0-127 493417:128-350]
contig963	comp1439_c0_seq1 len=419 path=[492763:0-26 495768:27-418]
contig964	comp1443_c0_seq1 len=210 path=[494746:0-111 495354:112-209]
contig965	comp1445_c0_seq1 len=426 path=[495547:0-425]
contig966	comp1446_c0_seq1 len=377 path=[495920:0-276 495718:277-326 495718:327-376]
contig967	comp1447_c0_seq1 len=348 path=[497590:0-20 497590:21-41 495997:42-347]
contig968	comp1448_c0_seq1 len=271 path=[495882:0-270]
contig969	comp1449_c0_seq1 len=448 path=[496281:0-103 496847:104-447]
contig970	comp1451_c0_seq1 len=309 path=[497462:0-84 498866:85-308]
contig971	comp1451_c0_seq2 len=284 path=[497462:0-84 497867:85-283]
contig972	comp1453_c0_seq1 len=269 path=[499161:0-268]
contig973	comp1453_c1_seq1 len=216 path=[497713:0-215]
contig974	comp1454_c0_seq1 len=209 path=[498638:0-208]
contig975	comp1454_c1_seq1 len=296 path=[499882:0-295]
contig976	comp1455_c0_seq1 len=247 path=[498833:0-124 499437:125-246]
contig977	comp1456_c0_seq1 len=339 path=[498877:0-338]
contig978	comp1456_c1_seq1 len=268 path=[500990:0-267]
contig979	comp1457_c0_seq1 len=280 path=[498957:0-122 499588:123-146 500499:147-240 500140:241-279]
contig980	comp1458_c0_seq1 len=294 path=[500108:0-189 501111:190-208 501818:209-293]
contig981	comp1460_c0_seq1 len=259 path=[503078:0-2 501471:3-26 501606:27-258]
contig982	comp1461_c0_seq1 len=287 path=[502265:0-182 501279:183-206 503316:207-286]
contig983	comp1461_c0_seq2 len=396 path=[502265:0-182 501279:183-206 501399:207-395]
contig984	comp1462_c0_seq1 len=257 path=[501761:0-256]
contig985	comp1463_c0_seq1 len=338 path=[502759:0-143 501862:144-337]
contig986	comp1464_c0_seq1 len=348 path=[501901:0-347]
contig987	comp1464_c1_seq1 len=228 path=[503564:0-227]
contig988	comp1467_c0_seq1 len=262 path=[504183:0-178 503706:179-261]
contig989	comp1468_c0_seq1 len=370 path=[504344:0-369]
contig990	comp1469_c0_seq1 len=248 path=[503668:0-247]
contig991	comp1470_c0_seq1 len=321 path=[504590:0-320]
contig992	comp1470_c1_seq1 len=228 path=[506027:0-227]
contig993	comp1471_c0_seq1 len=212 path=[504796:0-211]
contig994	comp1472_c0_seq1 len=517 path=[505185:0-368 507548:369-405 507016:406-516]
contig995	comp1474_c0_seq1 len=285 path=[506102:0-133 507491:134-154 506843:155-284]
contig996	comp1475_c0_seq1 len=680 path=[507992:0-679]
contig997	comp1475_c1_seq1 len=301 path=[506197:0-300]
contig998	comp1478_c0_seq1 len=257 path=[509364:0-140 507785:141-256]
contig999	comp1479_c0_seq1 len=265 path=[507681:0-264]
contig1000	comp1480_c0_seq1 len=263 path=[508456:0-179 508074:180-184 509425:185-262]
contig1001	comp1481_c0_seq1 len=222 path=[508047:0-221]
contig1002	comp1482_c0_seq1 len=249 path=[508915:0-70 510056:71-248]
contig1003	comp1483_c0_seq1 len=409 path=[509550:0-213 510468:214-408]
contig1004	comp1483_c0_seq2 len=324 path=[511297:0-128 510468:129-323]
contig1005	comp1484_c0_seq1 len=483 path=[509610:0-482]
contig1006	comp1487_c0_seq1 len=436 path=[510706:0-298 512249:299-318 512249:319-338 512372:339-435]
contig1007	comp1489_c0_seq1 len=342 path=[512091:0-341]
contig1008	comp1490_c0_seq1 len=259 path=[512276:0-143 513260:144-258]
contig1009	comp1490_c0_seq2 len=347 path=[512276:0-143 514023:144-346]
contig1010	comp1491_c0_seq1 len=243 path=[512586:0-242]
contig1011	comp1491_c1_seq1 len=361 path=[513736:0-360]
contig1012	comp1492_c0_seq1 len=594 path=[512596:0-160 516584:161-593]
contig1013	comp1492_c0_seq2 len=445 path=[516582:0-11 516584:12-444]
contig1014	comp1494_c0_seq1 len=483 path=[512938:0-78 513369:79-482]
contig1015	comp1495_c0_seq1 len=283 path=[514362:0-54 515699:55-282]
contig1016	comp1495_c0_seq2 len=207 path=[514362:0-54 514773:55-206]
contig1017	comp1500_c0_seq1 len=324 path=[515798:0-128 516411:129-323]
contig1018	comp1501_c0_seq1 len=267 path=[516556:0-235 518014:236-266]
contig1019	comp1503_c0_seq1 len=469 path=[519025:0-140 516818:141-164 516940:165-468]
contig1020	comp1503_c0_seq2 len=346 path=[516696:0-15 516805:16-17 516818:18-41 516940:42-345]
contig1021	comp1503_c0_seq3 len=217 path=[519025:0-140 516818:141-164 520054:165-216]
contig1022	comp1505_c0_seq1 len=225 path=[517376:0-224]
contig1023	comp1506_c0_seq1 len=218 path=[517519:0-217]
contig1024	comp1506_c1_seq1 len=292 path=[518565:0-291]
contig1025	comp1507_c0_seq1 len=360 path=[518038:0-298 519425:299-322 520397:323-335 519425:336-359]
contig1026	comp1507_c0_seq2 len=478 path=[518038:0-298 519425:299-322 519524:323-477]
contig1027	comp1510_c0_seq1 len=438 path=[518979:0-209 520042:210-233 520880:234-437]
contig1028	comp1510_c0_seq2 len=286 path=[518979:0-209 520042:210-233 520173:234-285]
contig1029	comp1510_c0_seq3 len=288 path=[520404:0-59 520042:60-83 520880:84-287]
contig1030	comp1511_c0_seq1 len=223 path=[519788:0-222]
contig1031	comp1512_c0_seq1 len=310 path=[520044:0-151 520981:152-309]
contig1032	comp1513_c0_seq1 len=373 path=[520519:0-235 521638:236-242 523502:243-372]
contig1033	comp1513_c0_seq2 len=405 path=[521668:0-267 521638:268-274 523502:275-404]
contig1034	comp1515_c0_seq1 len=650 path=[521389:0-137 522367:138-649]
contig1035	comp1516_c0_seq1 len=399 path=[521691:0-354 524057:355-398]
contig1036	comp1519_c0_seq1 len=243 path=[522844:0-242]
contig1037	comp1520_c0_seq1 len=528 path=[523267:0-89 526741:90-142 524324:143-527]
contig1038	comp1522_c0_seq1 len=293 path=[523616:0-70 523922:71-94 524960:95-292]
contig1039	comp1522_c0_seq2 len=266 path=[523616:0-70 523922:71-94 524051:95-265]
contig1040	comp1525_c1_seq1 len=679 path=[525241:0-678]
contig1041	comp1526_c0_seq1 len=217 path=[525365:0-216]
contig1042	comp1528_c0_seq1 len=241 path=[525863:0-240]
contig1043	comp1528_c1_seq1 len=270 path=[527045:0-269]
contig1044	comp1532_c0_seq1 len=204 path=[527211:0-203]
contig1045	comp1536_c0_seq1 len=243 path=[529071:0-60 529071:61-121 529395:122-242]
contig1046	comp1537_c0_seq1 len=252 path=[530146:0-129 529454:130-153 530873:154-251]
contig1047	comp1537_c0_seq2 len=284 path=[530146:0-129 529454:130-153 529587:154-283]
contig1048	comp1539_c0_seq1 len=352 path=[532295:0-215 533819:216-283 533819:284-351]
contig1049	comp1539_c1_seq1 len=443 path=[529668:0-442]
contig1050	comp1540_c0_seq1 len=417 path=[529778:0-249 531192:250-416]
contig1051	comp1542_c0_seq1 len=404 path=[530259:0-403]
contig1052	comp1542_c1_seq1 len=586 path=[532985:0-585]
contig1053	comp1543_c0_seq1 len=352 path=[531046:0-203 530781:204-277 530781:278-351]
contig1054	comp1544_c0_seq1 len=325 path=[531404:0-120 532015:121-324]
contig1055	comp1544_c0_seq2 len=343 path=[532992:0-138 532015:139-342]
contig1056	comp1545_c0_seq1 len=242 path=[531699:0-78 532256:79-241]
contig1057	comp1545_c0_seq2 len=250 path=[531699:0-78 533414:79-249]
contig1058	comp1546_c0_seq1 len=291 path=[533223:0-290]
contig1059	comp1546_c1_seq1 len=271 path=[531994:0-270]
contig1060	comp1548_c0_seq1 len=537 path=[533136:0-179 535774:180-200 534079:201-536]
contig1061	comp1549_c0_seq1 len=365 path=[533684:0-111 534204:112-364]
contig1062	comp1549_c0_seq2 len=332 path=[535276:0-78 534204:79-331]
contig1063	comp1552_c0_seq1 len=216 path=[534626:0-130 535861:131-215]
contig1064	comp1553_c0_seq1 len=356 path=[536238:0-247 535847:248-355]
contig1065	comp1554_c0_seq1 len=466 path=[537650:0-272 536333:273-296 536557:297-465]
contig1066	comp1554_c0_seq2 len=269 path=[535737:0-75 536333:76-99 536557:100-268]
contig1067	comp1558_c0_seq1 len=330 path=[536864:0-284 538130:285-329]
contig1068	comp1560_c0_seq1 len=206 path=[537134:0-138 538033:139-205]
contig1069	comp1561_c0_seq1 len=290 path=[537417:0-258 539134:259-289]
contig1070	comp1562_c0_seq1 len=263 path=[538100:0-262]
contig1071	comp1563_c0_seq1 len=245 path=[538186:0-38 538186:39-77 538510:78-244]
contig1072	comp1564_c0_seq1 len=365 path=[538547:0-58 538845:59-364]
contig1073	comp1567_c0_seq1 len=372 path=[539297:0-368 541133:369-371]
contig1074	comp1568_c0_seq1 len=212 path=[539259:0-116 539914:117-140 540665:141-211]
contig1075	comp1568_c0_seq2 len=247 path=[539259:0-116 539914:117-140 540009:141-246]
contig1076	comp1569_c0_seq1 len=289 path=[539927:0-44 540194:45-68 540376:69-288]
contig1077	comp1571_c0_seq1 len=299 path=[541985:0-71 540600:72-95 540777:96-298]
contig1078	comp1573_c0_seq1 len=432 path=[541016:0-431]
contig1079	comp1574_c0_seq1 len=272 path=[542821:0-98 541974:99-271]
contig1080	comp1575_c0_seq1 len=217 path=[543399:0-2 542074:3-26 542200:27-216]
contig1081	comp1576_c0_seq1 len=509 path=[546038:0-23 542772:24-508]
contig1082	comp1577_c0_seq1 len=283 path=[544841:0-282]
contig1083	comp1577_c1_seq1 len=285 path=[542933:0-284]
contig1084	comp1581_c0_seq1 len=445 path=[543961:0-214 544963:215-444]
contig1085	comp1582_c0_seq1 len=211 path=[545148:0-210]
contig1086	comp1584_c0_seq1 len=301 path=[544972:0-172 545805:173-196 545941:197-300]
contig1087	comp1586_c0_seq1 len=240 path=[546248:0-239]
contig1088	comp1587_c0_seq1 len=280 path=[546301:0-60 546727:61-174 547545:175-279]
contig1089	comp1587_c0_seq2 len=280 path=[546301:0-60 548267:61-174 547545:175-279]
contig1090	comp1588_c0_seq1 len=244 path=[547540:0-243]
contig1091	comp1589_c0_seq1 len=371 path=[548118:0-188 547259:189-370]
contig1092	comp1590_c0_seq1 len=451 path=[548662:0-450]
contig1093	comp1590_c1_seq1 len=318 path=[547109:0-317]
contig1094	comp1591_c0_seq1 len=243 path=[547587:0-177 547372:178-242]
contig1095	comp1592_c0_seq1 len=634 path=[548101:0-633]
contig1096	comp1593_c0_seq1 len=219 path=[548925:0-116 548491:117-140 548616:141-218]
contig1097	comp1594_c0_seq1 len=290 path=[549793:0-289]
contig1098	comp1595_c0_seq1 len=378 path=[550653:0-132 550172:133-156 551759:157-377]
contig1099	comp1595_c0_seq2 len=393 path=[549179:0-147 550172:148-171 551759:172-392]
contig1100	comp1596_c0_seq1 len=259 path=[552299:0-20 552301:21-258]
contig1101	comp1596_c0_seq2 len=380 path=[549441:0-141 552301:142-379]
contig1102	comp1598_c0_seq1 len=994 path=[554461:0-256 550980:257-993]
contig1103	comp1600_c0_seq1 len=572 path=[551198:0-571]
contig1104	comp1600_c1_seq1 len=306 path=[553977:0-305]
contig1105	comp1601_c0_seq1 len=687 path=[556965:0-169 553658:170-193 553895:194-686]
contig1106	comp1601_c0_seq2 len=341 path=[556965:0-169 553658:170-193 558222:194-340]
contig1107	comp1601_c0_seq3 len=719 path=[552339:0-201 553658:202-225 553895:226-718]
contig1108	comp1601_c0_seq4 len=373 path=[552339:0-201 553658:202-225 558222:226-372]
contig1109	comp1602_c0_seq1 len=228 path=[552622:0-163 552481:164-187 552397:188-203 552481:204-227]
contig1110	comp1602_c0_seq2 len=300 path=[552622:0-163 552481:164-187 553693:188-299]
contig1111	comp1603_c0_seq1 len=229 path=[553568:0-144 553440:145-186 553440:187-228]
contig1112	comp1605_c0_seq1 len=616 path=[554338:0-615]
contig1113	comp1605_c1_seq1 len=648 path=[557162:0-647]
contig1114	comp1606_c0_seq1 len=447 path=[554644:0-446]
contig1115	comp1607_c0_seq1 len=255 path=[556288:0-254]
contig1116	comp1608_c0_seq1 len=228 path=[556292:0-181 556092:182-227]
contig1117	comp1609_c0_seq1 len=205 path=[558507:0-48 557595:49-52 558785:53-204]
contig1118	comp1610_c0_seq1 len=248 path=[558459:0-8 557348:9-32 557453:33-247]
contig1119	comp1610_c0_seq2 len=268 path=[557241:0-22 557348:23-46 558615:47-267]
contig1120	comp1611_c0_seq1 len=259 path=[557496:0-258]
contig1121	comp1613_c0_seq1 len=217 path=[559690:0-146 559326:147-216]
contig1122	comp1614_c0_seq1 len=467 path=[559238:0-466]
contig1123	comp1616_c0_seq1 len=224 path=[559646:0-78 559999:79-127 560815:128-223]
contig1124	comp1617_c0_seq1 len=280 path=[560461:0-279]
contig1125	comp1619_c0_seq1 len=246 path=[560746:0-54 561104:55-245]
contig1126	comp1624_c0_seq1 len=273 path=[562598:0-130 563242:131-198 563643:199-272]
contig1127	comp1624_c0_seq2 len=452 path=[562598:0-130 564062:131-377 563643:378-451]
contig1128	comp1625_c0_seq1 len=431 path=[563947:0-227 562993:228-233 565197:234-430]
contig1129	comp1626_c0_seq1 len=213 path=[564069:0-212]
contig1130	comp1628_c0_seq1 len=291 path=[563270:0-87 563854:88-290]
contig1131	comp1629_c0_seq1 len=467 path=[563902:0-466]
contig1132	comp1629_c1_seq1 len=421 path=[566110:0-420]
contig1133	comp1630_c0_seq1 len=215 path=[566223:0-214]
contig1134	comp1630_c1_seq1 len=206 path=[564995:0-205]
contig1135	comp1631_c0_seq1 len=209 path=[565271:0-98 565750:99-122 565910:123-208]
contig1136	comp1632_c0_seq1 len=215 path=[565387:0-168 566160:169-214]
contig1137	comp1633_c0_seq1 len=253 path=[565680:0-252]
contig1138	comp1634_c0_seq1 len=253 path=[568699:0-126 567054:127-150 567206:151-252]
contig1139	comp1634_c0_seq2 len=305 path=[565841:0-178 567054:179-202 567206:203-304]
contig1140	comp1637_c0_seq1 len=330 path=[567597:0-100 569890:101-329]
contig1141	comp1638_c0_seq1 len=335 path=[568015:0-334]
contig1142	comp1639_c0_seq1 len=373 path=[569193:0-59 568267:60-83 569624:84-372]
contig1143	comp1639_c0_seq2 len=350 path=[568116:0-36 568267:37-60 569624:61-349]
contig1144	comp1639_c0_seq3 len=207 path=[568116:0-36 568267:37-60 568400:61-206]
contig1145	comp1639_c0_seq4 len=230 path=[569193:0-59 568267:60-83 568400:84-229]
contig1146	comp1640_c0_seq1 len=209 path=[570251:0-208]
contig1147	comp1640_c1_seq1 len=302 path=[568213:0-301]
contig1148	comp1642_c0_seq1 len=228 path=[570706:0-109 570207:110-133 570329:134-138 570342:139-162 570452:163-227]
contig1149	comp1644_c0_seq1 len=213 path=[569948:0-42 570205:43-45 570246:46-69 571675:70-212]
contig1150	comp1644_c0_seq2 len=288 path=[570597:0-120 570246:121-144 571675:145-287]
contig1151	comp1645_c0_seq1 len=275 path=[570213:0-122 571519:123-161 570950:162-274]
contig1152	comp1646_c0_seq1 len=746 path=[571032:0-141 575117:142-745]
contig1153	comp1646_c0_seq2 len=622 path=[575115:0-17 575117:18-621]
contig1154	comp1648_c0_seq1 len=391 path=[573104:0-390]
contig1155	comp1648_c1_seq1 len=313 path=[571704:0-312]
contig1156	comp1649_c0_seq1 len=268 path=[571774:0-89 572372:90-113 572516:114-267]
contig1157	comp1650_c0_seq1 len=597 path=[573108:0-596]
contig1158	comp1651_c0_seq1 len=287 path=[572509:0-53 572893:54-286]
contig1159	comp1652_c0_seq1 len=245 path=[574057:0-140 573477:141-244]
contig1160	comp1655_c0_seq1 len=394 path=[575122:0-393]
contig1161	comp1655_c1_seq1 len=269 path=[577594:0-268]
contig1162	comp1656_c0_seq1 len=374 path=[575112:0-373]
contig1163	comp1657_c0_seq1 len=625 path=[575311:0-624]
contig1164	comp1657_c1_seq1 len=841 path=[578630:0-840]
contig1165	comp1658_c0_seq1 len=415 path=[575425:0-121 576478:122-414]
contig1166	comp1659_c0_seq1 len=301 path=[576023:0-297 577887:298-300]
contig1167	comp1660_c0_seq1 len=257 path=[577722:0-256]
contig1168	comp1661_c0_seq1 len=294 path=[579660:0-41 578421:42-65 578508:66-293]
contig1169	comp1661_c0_seq2 len=230 path=[578061:0-72 578421:73-96 579980:97-229]
contig1170	comp1664_c0_seq1 len=238 path=[578919:0-237]
contig1171	comp1665_c0_seq1 len=265 path=[579283:0-67 579696:68-88 581125:89-264]
contig1172	comp1667_c0_seq1 len=201 path=[581989:0-13 581991:14-200]
contig1173	comp1667_c0_seq2 len=277 path=[581549:0-73 580649:74-89 581991:90-276]
contig1174	comp1668_c0_seq1 len=216 path=[580691:0-99 581107:100-215]
contig1175	comp1669_c0_seq1 len=289 path=[582962:0-91 581861:92-288]
contig1176	comp1669_c0_seq2 len=332 path=[580828:0-134 581861:135-331]
contig1177	comp1670_c0_seq1 len=563 path=[581126:0-562]
contig1178	comp1672_c0_seq1 len=243 path=[582053:0-78 582422:79-242]
contig1179	comp1674_c0_seq1 len=425 path=[582578:0-206 583661:207-207 583663:208-424]
contig1180	comp1676_c0_seq1 len=376 path=[583642:0-159 584639:160-176 584743:177-375]
contig1181	comp1678_c0_seq1 len=687 path=[583762:0-51 584008:52-686]
contig1182	comp1680_c0_seq1 len=405 path=[584810:0-226 586750:227-404]
contig1183	comp1681_c0_seq1 len=372 path=[584932:0-371]
contig1184	comp1685_c0_seq1 len=464 path=[586375:0-463]
contig1185	comp1687_c0_seq1 len=217 path=[586860:0-101 587355:102-216]
contig1186	comp1688_c0_seq1 len=258 path=[587077:0-194 588393:195-257]
contig1187	comp1689_c0_seq1 len=609 path=[587395:0-482 590309:483-484 589728:485-608]
contig1188	comp1690_c0_seq1 len=477 path=[587391:0-476]
contig1189	comp1691_c0_seq1 len=208 path=[587493:0-207]
contig1190	comp1692_c0_seq1 len=359 path=[588477:0-358]
contig1191	comp1693_c0_seq1 len=525 path=[588666:0-119 591181:120-120 589268:121-524]
contig1192	comp1696_c0_seq1 len=567 path=[590327:0-506 592780:507-536 592780:537-566]
contig1193	comp1697_c0_seq1 len=354 path=[590456:0-171 591267:172-353]
contig1194	comp1699_c0_seq1 len=287 path=[591058:0-178 592322:179-286]
contig1195	comp1699_c0_seq2 len=235 path=[591058:0-178 593087:179-234]
contig1196	comp1700_c0_seq1 len=1113 path=[591198:0-952 597518:953-1020 597977:1021-1112]
contig1197	comp1702_c0_seq1 len=495 path=[592677:0-4 592691:5-34 592864:35-494]
contig1198	comp1703_c0_seq1 len=201 path=[592329:0-200]
contig1199	comp1704_c0_seq1 len=391 path=[592436:0-390]
contig1200	comp1705_c0_seq1 len=206 path=[593182:0-115 593756:116-160 593756:161-205]
contig1201	comp1706_c0_seq1 len=537 path=[593401:0-297 595366:298-306 595410:307-536]
contig1202	comp1707_c0_seq1 len=246 path=[593796:0-60 594239:61-245]
contig1203	comp1708_c0_seq1 len=354 path=[594267:0-353]
contig1204	comp1709_c0_seq1 len=229 path=[594495:0-103 595076:104-228]
contig1205	comp1710_c0_seq1 len=263 path=[595676:0-262]
contig1206	comp1712_c0_seq1 len=201 path=[595885:0-81 596262:82-200]
contig1207	comp1714_c0_seq1 len=208 path=[597008:0-207]
contig1208	comp1716_c0_seq1 len=396 path=[597284:0-395]
contig1209	comp1717_c0_seq1 len=264 path=[598530:0-19 599781:20-30 598632:31-263]
contig1210	comp1717_c0_seq2 len=489 path=[597417:0-235 598530:236-255 598632:256-488]
contig1211	comp1719_c0_seq1 len=255 path=[598200:0-129 599914:130-254]
contig1212	comp1720_c0_seq1 len=475 path=[598324:0-125 598902:126-474]
contig1213	comp1722_c0_seq1 len=397 path=[599270:0-119 599830:120-396]
contig1214	comp1727_c0_seq1 len=208 path=[600695:0-112 601222:113-207]
contig1215	comp1728_c0_seq1 len=792 path=[600764:0-791]
contig1216	comp1729_c0_seq1 len=261 path=[600833:0-260]
contig1217	comp1730_c0_seq1 len=340 path=[601264:0-339]
contig1218	comp1731_c0_seq1 len=233 path=[601638:0-34 602846:35-36 601843:37-232]
contig1219	comp1733_c0_seq1 len=217 path=[601901:0-216]
contig1220	comp1734_c0_seq1 len=352 path=[602308:0-193 604026:194-231 603367:232-351]
contig1221	comp1735_c0_seq1 len=243 path=[602933:0-128 603501:129-132 603527:133-242]
contig1222	comp1736_c0_seq1 len=240 path=[603266:0-239]
contig1223	comp1737_c0_seq1 len=429 path=[603379:0-303 605399:304-428]
contig1224	comp1738_c0_seq1 len=230 path=[603521:0-103 604188:104-229]
contig1225	comp1742_c0_seq1 len=361 path=[605231:0-267 606890:268-300 606603:301-360]
contig1226	comp1743_c0_seq1 len=379 path=[605497:0-250 607185:251-378]
contig1227	comp1745_c0_seq1 len=344 path=[605703:0-343]
contig1228	comp1746_c0_seq1 len=216 path=[605907:0-88 607360:89-215]
contig1229	comp1747_c0_seq1 len=228 path=[606374:0-109 607282:110-227]
contig1230	comp1749_c0_seq1 len=201 path=[607105:0-93 607597:94-103 607635:104-200]
contig1231	comp1752_c0_seq1 len=215 path=[607686:0-99 608193:100-100 608206:101-214]
contig1232	comp1753_c0_seq1 len=317 path=[607986:0-192 609277:193-197 609305:198-316]
contig1233	comp1754_c0_seq1 len=278 path=[608251:0-165 609069:166-277]
contig1234	comp1755_c0_seq1 len=567 path=[608450:0-459 610714:460-461 610725:462-566]
contig1235	comp1757_c0_seq1 len=474 path=[608997:0-473]
contig1236	comp1758_c0_seq1 len=244 path=[609053:0-243]
contig1237	comp1759_c0_seq1 len=209 path=[609950:0-118 610997:119-140 610672:141-208]
contig1238	comp1763_c0_seq1 len=234 path=[611166:0-81 611544:82-110 611700:111-233]
contig1239	comp1764_c0_seq1 len=212 path=[611252:0-211]
contig1240	comp1765_c0_seq1 len=282 path=[611281:0-192 612518:193-193 612117:194-281]
contig1241	comp1766_c0_seq1 len=212 path=[611368:0-211]
contig1242	comp1767_c0_seq1 len=246 path=[611416:0-113 611991:114-124 612039:125-245]
contig1243	comp1769_c0_seq1 len=295 path=[612521:0-94 612882:95-294]
contig1244	comp1770_c0_seq1 len=316 path=[612620:0-315]
contig1245	comp1771_c0_seq1 len=201 path=[612724:0-200]
contig1246	comp1772_c0_seq1 len=342 path=[612877:0-168 613980:169-211 614218:212-341]
contig1247	comp1772_c0_seq2 len=300 path=[612877:0-168 615100:169-169 614218:170-299]
contig1248	comp1774_c0_seq1 len=358 path=[613896:0-357]
contig1249	comp1775_c0_seq1 len=727 path=[614141:0-588 616903:589-726]
contig1250	comp1776_c0_seq1 len=221 path=[615167:0-38 614367:39-220]
contig1251	comp1777_c0_seq1 len=226 path=[614188:0-110 614886:111-114 614910:115-225]
contig1252	comp1778_c0_seq1 len=223 path=[614422:0-222]
contig1253	comp1779_c0_seq1 len=328 path=[615225:0-327]
contig1254	comp1780_c0_seq1 len=213 path=[615476:0-212]
contig1255	comp1781_c0_seq1 len=294 path=[615881:0-293]
contig1256	comp1782_c0_seq1 len=239 path=[615903:0-238]
contig1257	comp1783_c0_seq1 len=379 path=[616004:0-223 618558:224-225 617585:226-378]
contig1258	comp1784_c0_seq1 len=517 path=[616700:0-516]
contig1259	comp1786_c0_seq1 len=221 path=[617580:0-220]
contig1260	comp1787_c0_seq1 len=318 path=[617626:0-112 618168:113-128 619128:129-317]
contig1261	comp1787_c0_seq2 len=203 path=[619126:0-13 619128:14-202]
contig1262	comp1788_c0_seq1 len=282 path=[617708:0-281]
contig1263	comp1791_c0_seq1 len=445 path=[619168:0-296 621349:297-309 620734:310-444]
contig1264	comp1792_c0_seq1 len=403 path=[619195:0-306 621337:307-308 620841:309-402]
contig1265	comp1793_c0_seq1 len=318 path=[619300:0-75 619798:76-81 619814:82-317]
contig1266	comp1794_c0_seq1 len=550 path=[619800:0-357 622117:358-381 622255:382-549]
contig1267	comp1795_c0_seq1 len=445 path=[619882:0-191 621213:192-444]
contig1268	comp1796_c0_seq1 len=228 path=[619952:0-101 620528:102-227]
contig1269	comp1797_c0_seq1 len=302 path=[621350:0-301]
contig1270	comp1799_c0_seq1 len=513 path=[621545:0-170 622551:171-182 622601:183-512]
contig1271	comp1800_c0_seq1 len=481 path=[621708:0-128 622545:129-173 622907:174-480]
contig1272	comp1800_c0_seq2 len=436 path=[621708:0-128 622907:129-435]
contig1273	comp1801_c0_seq1 len=278 path=[622333:0-277]
contig1274	comp1802_c0_seq1 len=212 path=[622962:0-211]
contig1275	comp1803_c0_seq1 len=722 path=[623287:0-211 627062:212-721]
contig1276	comp1804_c0_seq1 len=368 path=[623653:0-227 624673:228-367]
contig1277	comp1806_c0_seq1 len=701 path=[624395:0-203 625405:204-216 625483:217-700]
contig1278	comp1807_c0_seq1 len=294 path=[624512:0-122 625398:123-293]
contig1279	comp1808_c0_seq1 len=239 path=[624896:0-225 626701:226-238]
contig1280	comp1809_c0_seq1 len=243 path=[624965:0-185 626269:186-242]
contig1281	comp1810_c0_seq1 len=395 path=[625606:0-394]
contig1282	comp1812_c0_seq1 len=240 path=[626776:0-239]
contig1283	comp1813_c0_seq1 len=338 path=[627205:0-210 628140:211-337]
contig1284	comp1815_c0_seq1 len=309 path=[627954:0-308]
contig1285	comp1816_c0_seq1 len=494 path=[628075:0-186 628969:187-493]
contig1286	comp1817_c0_seq1 len=246 path=[628191:0-191 629131:192-215 629913:216-245]
contig1287	comp1818_c0_seq1 len=286 path=[628331:0-285]
contig1288	comp1822_c0_seq1 len=247 path=[629988:0-181 630811:182-205 631734:206-246]
contig1289	comp1823_c0_seq1 len=256 path=[630004:0-58 630295:59-82 630415:83-106 630527:107-255]
contig1290	comp1824_c0_seq1 len=315 path=[630105:0-104 632090:105-314]
contig1291	comp1824_c0_seq2 len=225 path=[632088:0-14 632090:15-224]
contig1292	comp1826_c0_seq1 len=278 path=[630551:0-125 631599:126-187 631155:188-277]
contig1293	comp1826_c0_seq2 len=216 path=[630551:0-125 631155:126-215]
contig1294	comp1827_c0_seq1 len=296 path=[631143:0-295]
contig1295	comp1828_c0_seq1 len=213 path=[631720:0-70 632003:71-81 632064:82-212]
contig1296	comp1829_c0_seq1 len=211 path=[631856:0-210]
contig1297	comp1830_c0_seq1 len=457 path=[631920:0-456]
contig1298	comp1832_c0_seq1 len=783 path=[632276:0-634 636427:635-782]
contig1299	comp1835_c0_seq1 len=211 path=[633195:0-64 633755:65-93 633907:94-210]
contig1300	comp1836_c0_seq1 len=251 path=[633250:0-250]
contig1301	comp1837_c0_seq1 len=274 path=[634215:0-116 634732:117-176 635050:177-273]
contig1302	comp1841_c0_seq1 len=409 path=[634961:0-408]
contig1303	comp1845_c0_seq1 len=377 path=[635943:0-376]
contig1304	comp1846_c0_seq1 len=446 path=[636252:0-47 636560:48-87 636815:88-445]
contig1305	comp1847_c0_seq1 len=293 path=[636338:0-135 637751:136-137 637065:138-292]
contig1306	comp1849_c0_seq1 len=217 path=[637506:0-216]
contig1307	comp1850_c0_seq1 len=550 path=[637717:0-243 641217:244-245 639191:246-549]
contig1308	comp1851_c0_seq1 len=600 path=[637879:0-599]
contig1309	comp1852_c0_seq1 len=262 path=[637849:0-261]
contig1310	comp1854_c0_seq1 len=219 path=[638966:0-218]
contig1311	comp1856_c0_seq1 len=453 path=[639700:0-142 640584:143-452]
contig1312	comp1856_c0_seq2 len=332 path=[642763:0-21 640584:22-331]
contig1313	comp1858_c0_seq1 len=333 path=[640064:0-332]
contig1314	comp1859_c0_seq1 len=279 path=[640487:0-278]
contig1315	comp1860_c0_seq1 len=452 path=[641134:0-451]
contig1316	comp1863_c0_seq1 len=768 path=[641951:0-767]
contig1317	comp1864_c0_seq1 len=425 path=[642219:0-424]
contig1318	comp1865_c0_seq1 len=222 path=[642636:0-135 644151:136-221]
contig1319	comp1866_c0_seq1 len=250 path=[643051:0-139 644030:140-249]
contig1320	comp1867_c0_seq1 len=232 path=[643133:0-96 644652:97-98 643786:99-231]
contig1321	comp1868_c0_seq1 len=237 path=[643467:0-236]
contig1322	comp1870_c0_seq1 len=336 path=[646066:0-21 648842:22-23 647271:24-335]
contig1323	comp1870_c0_seq2 len=218 path=[646066:0-21 648842:22-23 646238:24-217]
contig1324	comp1870_c0_seq3 len=573 path=[644618:0-258 648842:259-260 647271:261-572]
contig1325	comp1870_c0_seq4 len=455 path=[644618:0-258 648842:259-260 646238:261-454]
contig1326	comp1871_c0_seq1 len=288 path=[644687:0-229 645776:230-287]
contig1327	comp1874_c0_seq1 len=429 path=[645344:0-428]
contig1328	comp1875_c0_seq1 len=216 path=[645670:0-215]
contig1329	comp1877_c0_seq1 len=201 path=[646200:0-36 646454:37-200]
contig1330	comp1879_c0_seq1 len=581 path=[646911:0-580]
contig1331	comp1880_c0_seq1 len=424 path=[647064:0-77 647470:78-423]
contig1332	comp1881_c0_seq1 len=335 path=[647217:0-73 647634:74-96 647734:97-334]
contig1333	comp1883_c0_seq1 len=528 path=[648400:0-493 651773:494-527]
contig1334	comp1884_c0_seq1 len=213 path=[650128:0-37 649405:38-212]
contig1335	comp1884_c0_seq2 len=269 path=[648930:0-93 649405:94-268]
contig1336	comp1885_c0_seq1 len=442 path=[649168:0-302 650807:303-441]
contig1337	comp1886_c0_seq1 len=278 path=[649411:0-174 650615:175-277]
contig1338	comp1886_c0_seq2 len=239 path=[649411:0-174 651348:175-238]
contig1339	comp1890_c0_seq1 len=299 path=[651157:0-298]
contig1340	comp1891_c0_seq1 len=205 path=[651303:0-204]
contig1341	comp1892_c0_seq1 len=233 path=[651483:0-121 652065:122-149 652193:150-232]
contig1342	comp1893_c0_seq1 len=203 path=[651632:0-202]
contig1343	comp1894_c0_seq1 len=289 path=[653365:0-288]
contig1344	comp1895_c0_seq1 len=799 path=[652008:0-798]
contig1345	comp1896_c0_seq1 len=354 path=[652455:0-353]
contig1346	comp1897_c0_seq1 len=217 path=[652821:0-216]
contig1347	comp1898_c0_seq1 len=222 path=[653001:0-221]
contig1348	comp1901_c0_seq1 len=225 path=[654258:0-224]
contig1349	comp1903_c0_seq1 len=475 path=[654442:0-133 655116:134-474]
contig1350	comp1904_c0_seq1 len=218 path=[654504:0-217]
contig1351	comp1905_c0_seq1 len=230 path=[655357:0-229]
contig1352	comp1906_c0_seq1 len=303 path=[655446:0-302]
contig1353	comp1908_c0_seq1 len=253 path=[656342:0-252]
contig1354	comp1909_c0_seq1 len=619 path=[656907:0-618]
contig1355	comp1913_c0_seq1 len=293 path=[657418:0-292]
contig1356	comp1915_c0_seq1 len=394 path=[658099:0-238 659666:239-259 659818:260-393]
contig1357	comp1915_c0_seq2 len=382 path=[658099:0-238 660638:239-247 659818:248-381]
contig1358	comp1917_c0_seq1 len=476 path=[658480:0-475]
contig1359	comp1918_c0_seq1 len=358 path=[658868:0-129 660756:130-357]
contig1360	comp1921_c0_seq1 len=330 path=[659992:0-217 661586:218-329]
contig1361	comp1922_c0_seq1 len=262 path=[660166:0-172 661076:173-261]
contig1362	comp1923_c0_seq1 len=390 path=[660656:0-145 661652:146-196 662020:197-389]
contig1363	comp1924_c0_seq1 len=238 path=[660739:0-237]
contig1364	comp1926_c0_seq1 len=207 path=[661593:0-206]
contig1365	comp1927_c0_seq1 len=288 path=[661692:0-172 662738:173-287]
contig1366	comp1929_c0_seq1 len=429 path=[661835:0-428]
contig1367	comp1930_c0_seq1 len=403 path=[662481:0-402]
contig1368	comp1931_c0_seq1 len=278 path=[662696:0-277]
contig1369	comp1933_c0_seq1 len=323 path=[663602:0-98 664056:99-106 664090:107-322]
contig1370	comp1934_c0_seq1 len=502 path=[663634:0-59 664023:60-83 664471:84-501]
contig1371	comp1937_c0_seq1 len=369 path=[664168:0-368]
contig1372	comp1938_c0_seq1 len=460 path=[665283:0-459]
contig1373	comp1939_c0_seq1 len=379 path=[665281:0-251 666415:252-378]
contig1374	comp1940_c0_seq1 len=218 path=[665322:0-128 666394:129-217]
contig1375	comp1941_c0_seq1 len=754 path=[665503:0-753]
contig1376	comp1942_c0_seq1 len=245 path=[666137:0-244]
contig1377	comp1944_c0_seq1 len=437 path=[669741:0-74 668058:75-436]
contig1378	comp1944_c0_seq2 len=530 path=[667246:0-167 668058:168-529]
contig1379	comp1946_c0_seq1 len=422 path=[667459:0-202 668547:203-226 668645:227-421]
contig1380	comp1948_c0_seq1 len=422 path=[668423:0-421]
contig1381	comp1953_c0_seq1 len=904 path=[670351:0-903]
contig1382	comp1954_c0_seq1 len=562 path=[670307:0-81 670665:82-561]
contig1383	comp1956_c0_seq1 len=461 path=[670542:0-460]
contig1384	comp1958_c0_seq1 len=207 path=[671160:0-206]
contig1385	comp1959_c0_seq1 len=332 path=[671672:0-232 673153:233-331]
contig1386	comp1960_c0_seq1 len=205 path=[672726:0-124 674089:125-127 673621:128-204]
contig1387	comp1963_c0_seq1 len=317 path=[673141:0-171 673988:172-188 674050:189-316]
contig1388	comp1965_c0_seq1 len=311 path=[674012:0-310]
contig1389	comp1967_c0_seq1 len=340 path=[674236:0-136 674864:137-339]
contig1390	comp1968_c0_seq1 len=641 path=[674657:0-266 676332:267-640]
contig1391	comp1969_c0_seq1 len=274 path=[674780:0-273]
contig1392	comp1972_c0_seq1 len=427 path=[676137:0-285 677408:286-291 677431:292-426]
contig1393	comp1973_c0_seq1 len=477 path=[676227:0-476]
contig1394	comp1974_c0_seq1 len=243 path=[676339:0-242]
contig1395	comp1975_c0_seq1 len=510 path=[676911:0-121 679372:122-178 677759:179-509]
contig1396	comp1976_c0_seq1 len=418 path=[677355:0-417]
contig1397	comp1977_c0_seq1 len=271 path=[678189:0-270]
contig1398	comp1978_c0_seq1 len=287 path=[678278:0-72 680617:73-95 679213:96-286]
contig1399	comp1978_c0_seq2 len=310 path=[678278:0-72 678884:73-118 679213:119-309]
contig1400	comp1980_c0_seq1 len=224 path=[680826:0-38 679649:39-223]
contig1401	comp1981_c0_seq1 len=218 path=[679763:0-48 679763:49-97 680018:98-217]
contig1402	comp1982_c0_seq1 len=249 path=[679614:0-127 680251:128-130 680275:131-248]
contig1403	comp1984_c0_seq1 len=220 path=[680501:0-219]
contig1404	comp1988_c0_seq1 len=212 path=[682615:0-11 681522:12-211]
contig1405	comp1989_c0_seq1 len=397 path=[681172:0-110 681711:111-116 681765:117-396]
contig1406	comp1991_c0_seq1 len=531 path=[681760:0-166 684445:167-530]
contig1407	comp1991_c0_seq2 len=378 path=[684443:0-13 684445:14-377]
contig1408	comp1992_c0_seq1 len=223 path=[681697:0-222]
contig1409	comp1994_c0_seq1 len=414 path=[682576:0-128 684579:129-413]
contig1410	comp1994_c0_seq2 len=306 path=[684577:0-20 684579:21-305]
contig1411	comp1995_c0_seq1 len=206 path=[682802:0-177 684037:178-205]
contig1412	comp1996_c0_seq1 len=273 path=[683413:0-91 684034:92-272]
contig1413	comp1997_c0_seq1 len=273 path=[683510:0-123 684099:124-132 684126:133-272]
contig1414	comp1999_c0_seq1 len=272 path=[684531:0-20 684614:21-42 684614:43-64 684711:65-271]
contig1415	comp2001_c0_seq1 len=276 path=[684644:0-275]
contig1416	comp2002_c0_seq1 len=462 path=[684943:0-461]
contig1417	comp2004_c0_seq1 len=219 path=[685308:0-218]
contig1418	comp2005_c0_seq1 len=212 path=[685488:0-80 685891:81-135 686159:136-211]
contig1419	comp2007_c0_seq1 len=240 path=[685913:0-149 686644:150-151 686653:152-239]
contig1420	comp2009_c0_seq1 len=765 path=[686805:0-764]
contig1421	comp2010_c0_seq1 len=250 path=[686852:0-249]
contig1422	comp2014_c0_seq1 len=234 path=[688067:0-131 689059:132-137 689149:138-233]
contig1423	comp2016_c0_seq1 len=276 path=[688154:0-275]
contig1424	comp2018_c0_seq1 len=346 path=[688976:0-345]
contig1425	comp2019_c0_seq1 len=517 path=[689404:0-516]
contig1426	comp2020_c0_seq1 len=368 path=[689994:0-367]
contig1427	comp2021_c0_seq1 len=267 path=[690062:0-266]
contig1428	comp2023_c0_seq1 len=544 path=[690420:0-543]
contig1429	comp2025_c0_seq1 len=1166 path=[691977:0-711 696570:712-1165]
contig1430	comp2026_c0_seq1 len=290 path=[692016:0-289]
contig1431	comp2027_c0_seq1 len=479 path=[692111:0-478]
contig1432	comp2028_c0_seq1 len=232 path=[692184:0-231]
contig1433	comp2029_c0_seq1 len=363 path=[692552:0-252 694341:253-362]
contig1434	comp2030_c0_seq1 len=242 path=[693026:0-126 693574:127-134 693600:135-241]
contig1435	comp2031_c0_seq1 len=286 path=[693571:0-117 694185:118-173 694493:174-285]
contig1436	comp2033_c0_seq1 len=201 path=[694254:0-78 694682:79-80 694691:81-200]
contig1437	comp2034_c0_seq1 len=211 path=[694556:0-180 695435:181-210]
contig1438	comp2036_c0_seq1 len=212 path=[695248:0-211]
contig1439	comp2038_c0_seq1 len=488 path=[695479:0-487]
contig1440	comp2039_c0_seq1 len=209 path=[695815:0-208]
contig1441	comp2041_c0_seq1 len=209 path=[696420:0-208]
contig1442	comp2042_c0_seq1 len=535 path=[696928:0-277 700556:278-293 698964:294-534]
contig1443	comp2043_c0_seq1 len=270 path=[697005:0-189 698998:190-269]
contig1444	comp2043_c0_seq2 len=366 path=[697005:0-189 698076:190-365]
contig1445	comp2045_c0_seq1 len=218 path=[697510:0-217]
contig1446	comp2050_c0_seq1 len=639 path=[699442:0-638]
contig1447	comp2051_c0_seq1 len=245 path=[699601:0-116 700846:117-117 700178:118-244]
contig1448	comp2052_c0_seq1 len=267 path=[699800:0-57 700252:58-266]
contig1449	comp2053_c0_seq1 len=201 path=[699857:0-200]
contig1450	comp2054_c0_seq1 len=443 path=[700792:0-41 700792:42-83 701023:84-442]
contig1451	comp2055_c0_seq1 len=358 path=[703134:0-90 701513:91-357]
contig1452	comp2055_c0_seq2 len=367 path=[700779:0-99 701513:100-366]
contig1453	comp2056_c0_seq1 len=226 path=[700870:0-68 701202:69-225]
contig1454	comp2057_c0_seq1 len=221 path=[700970:0-153 701845:154-177 702408:178-220]
contig1455	comp2057_c0_seq2 len=274 path=[700970:0-153 701845:154-177 701943:178-273]
contig1456	comp2058_c0_seq1 len=317 path=[701621:0-316]
contig1457	comp2059_c0_seq1 len=212 path=[702080:0-211]
contig1458	comp2061_c0_seq1 len=344 path=[702738:0-343]
contig1459	comp2062_c0_seq1 len=265 path=[703389:0-142 704102:143-264]
contig1460	comp2063_c0_seq1 len=209 path=[703726:0-208]
contig1461	comp2064_c0_seq1 len=210 path=[703825:0-132 704664:133-148 704774:149-209]
contig1462	comp2068_c0_seq1 len=237 path=[704940:0-84 705918:85-85 705291:86-236]
contig1463	comp2070_c0_seq1 len=406 path=[705232:0-405]
contig1464	comp2071_c0_seq1 len=284 path=[705394:0-175 706575:176-283]
contig1465	comp2072_c0_seq1 len=223 path=[705419:0-222]
contig1466	comp2074_c0_seq1 len=243 path=[706019:0-151 707273:152-242]
contig1467	comp2074_c0_seq2 len=235 path=[706019:0-151 706764:152-234]
contig1468	comp2077_c0_seq1 len=229 path=[706594:0-228]
contig1469	comp2080_c0_seq1 len=210 path=[707664:0-209]
contig1470	comp2081_c0_seq1 len=280 path=[707748:0-279]
contig1471	comp2083_c0_seq1 len=473 path=[708015:0-297 709941:298-330 710160:331-378 711584:379-472]
contig1472	comp2087_c0_seq1 len=205 path=[709146:0-105 709574:106-204]
contig1473	comp2089_c0_seq1 len=349 path=[709795:0-278 711107:279-348]
contig1474	comp2090_c0_seq1 len=401 path=[709905:0-400]
contig1475	comp2091_c0_seq1 len=507 path=[709960:0-506]
contig1476	comp2092_c0_seq1 len=572 path=[710102:0-571]
contig1477	comp2093_c0_seq1 len=611 path=[711438:0-610]
contig1478	comp2094_c0_seq1 len=233 path=[711515:0-204 712651:205-232]
contig1479	comp2096_c0_seq1 len=479 path=[712633:0-366 714334:367-430 714661:431-478]
contig1480	comp2098_c0_seq1 len=341 path=[712835:0-214 714372:215-340]
contig1481	comp2098_c0_seq2 len=275 path=[712835:0-214 715260:215-274]
contig1482	comp2099_c0_seq1 len=538 path=[713039:0-537]
contig1483	comp2101_c0_seq1 len=294 path=[713777:0-293]
contig1484	comp2102_c0_seq1 len=465 path=[713900:0-464]
contig1485	comp2103_c0_seq1 len=223 path=[715365:0-222]
contig1486	comp2105_c0_seq1 len=336 path=[716087:0-155 716087:156-311 716793:312-335]
contig1487	comp2106_c0_seq1 len=480 path=[716065:0-479]
contig1488	comp2110_c0_seq1 len=201 path=[717655:0-79 717062:80-200]
contig1489	comp2111_c0_seq1 len=387 path=[716955:0-129 718913:130-158 717709:159-386]
contig1490	comp2112_c0_seq1 len=361 path=[717182:0-159 718037:160-163 718061:164-360]
contig1491	comp2113_c0_seq1 len=239 path=[717496:0-238]
contig1492	comp2116_c0_seq1 len=752 path=[718975:0-751]
contig1493	comp2117_c0_seq1 len=295 path=[720659:0-294]
contig1494	comp2118_c0_seq1 len=212 path=[719048:0-211]
contig1495	comp2119_c0_seq1 len=235 path=[719114:0-100 719668:101-234]
contig1496	comp2120_c0_seq1 len=202 path=[719456:0-201]
contig1497	comp2121_c0_seq1 len=244 path=[719539:0-243]
contig1498	comp2122_c0_seq1 len=281 path=[721381:0-63 720377:64-87 720482:88-280]
contig1499	comp2123_c0_seq1 len=217 path=[720490:0-216]
contig1500	comp2124_c0_seq1 len=215 path=[720973:0-214]
contig1501	comp2125_c0_seq1 len=504 path=[721056:0-503]
contig1502	comp2126_c0_seq1 len=355 path=[721235:0-354]
contig1503	comp2127_c0_seq1 len=233 path=[722131:0-232]
contig1504	comp2130_c0_seq1 len=212 path=[724073:0-37 723279:38-211]
contig1505	comp2131_c0_seq1 len=219 path=[723108:0-218]
contig1506	comp2132_c0_seq1 len=406 path=[723330:0-240 725280:241-244 724502:245-405]
contig1507	comp2133_c0_seq1 len=221 path=[723394:0-105 724716:106-107 724013:108-220]
contig1508	comp2136_c0_seq1 len=203 path=[724622:0-34 724830:35-202]
contig1509	comp2138_c0_seq1 len=206 path=[725128:0-205]
contig1510	comp2139_c0_seq1 len=297 path=[725306:0-198 727391:199-203 726607:204-296]
contig1511	comp2140_c0_seq1 len=303 path=[725414:0-302]
contig1512	comp2141_c0_seq1 len=316 path=[725643:0-162 726464:163-188 726464:189-214 726627:215-315]
contig1513	comp2142_c0_seq1 len=293 path=[725842:0-156 726854:157-292]
contig1514	comp2143_c0_seq1 len=282 path=[725926:0-154 727008:155-281]
contig1515	comp2144_c0_seq1 len=258 path=[726216:0-235 727664:236-257]
contig1516	comp2144_c0_seq2 len=306 path=[726216:0-235 727310:236-305]
contig1517	comp2146_c0_seq1 len=253 path=[727219:0-126 727812:127-252]
contig1518	comp2147_c0_seq1 len=208 path=[727487:0-207]
contig1519	comp2148_c0_seq1 len=219 path=[727721:0-124 728271:125-218]
contig1520	comp2148_c0_seq2 len=240 path=[727721:0-124 728656:125-145 728271:146-239]
contig1521	comp2150_c0_seq1 len=592 path=[728180:0-591]
contig1522	comp2151_c0_seq1 len=348 path=[728377:0-177 729268:178-347]
contig1523	comp2153_c0_seq1 len=216 path=[728813:0-215]
contig1524	comp2156_c0_seq1 len=249 path=[729769:0-129 730334:130-248]
contig1525	comp2157_c0_seq1 len=217 path=[729998:0-216]
contig1526	comp2160_c0_seq1 len=271 path=[730495:0-270]
contig1527	comp2161_c0_seq1 len=223 path=[731062:0-88 731500:89-222]
contig1528	comp2162_c0_seq1 len=377 path=[731167:0-376]
contig1529	comp2163_c0_seq1 len=276 path=[731336:0-165 732131:166-171 732153:172-275]
contig1530	comp2164_c0_seq1 len=205 path=[731748:0-100 733119:101-130 732542:131-204]
contig1531	comp2165_c0_seq1 len=491 path=[732144:0-168 733146:169-189 733276:190-490]
contig1532	comp2166_c0_seq1 len=433 path=[732247:0-432]
contig1533	comp2167_c0_seq1 len=310 path=[732383:0-309]
contig1534	comp2169_c0_seq1 len=280 path=[733161:0-169 734582:170-171 733993:172-279]
contig1535	comp2170_c0_seq1 len=502 path=[733453:0-501]
contig1536	comp2174_c0_seq1 len=208 path=[734680:0-207]
contig1537	comp2175_c0_seq1 len=436 path=[735220:0-291 736578:292-435]
contig1538	comp2177_c0_seq1 len=604 path=[735507:0-603]
contig1539	comp2178_c0_seq1 len=262 path=[735774:0-261]
contig1540	comp2179_c0_seq1 len=201 path=[735874:0-200]
contig1541	comp2180_c0_seq1 len=245 path=[736189:0-121 737388:122-131 736871:132-244]
contig1542	comp2182_c0_seq1 len=329 path=[737455:0-328]
contig1543	comp2183_c0_seq1 len=285 path=[737544:0-284]
contig1544	comp2184_c0_seq1 len=287 path=[737786:0-104 738252:105-286]
contig1545	comp2185_c0_seq1 len=280 path=[737987:0-64 738415:65-87 738551:88-279]
contig1546	comp2186_c0_seq1 len=237 path=[738880:0-101 739617:102-236]
contig1547	comp2188_c0_seq1 len=207 path=[739473:0-206]
contig1548	comp2189_c0_seq1 len=230 path=[739606:0-229]
contig1549	comp2190_c0_seq1 len=203 path=[739921:0-202]
contig1550	comp2191_c0_seq1 len=422 path=[739987:0-421]
contig1551	comp2192_c0_seq1 len=213 path=[740078:0-152 741133:153-212]
contig1552	comp2194_c0_seq1 len=302 path=[740987:0-216 742619:217-252 742324:253-301]
contig1553	comp2194_c0_seq2 len=322 path=[740987:0-216 742085:217-272 742324:273-321]
contig1554	comp2195_c0_seq1 len=202 path=[741188:0-21 741288:22-201]
contig1555	comp2196_c0_seq1 len=317 path=[741334:0-183 742528:184-316]
contig1556	comp2197_c0_seq1 len=233 path=[741662:0-89 742236:90-232]
contig1557	comp2198_c0_seq1 len=316 path=[741801:0-315]
contig1558	comp2199_c0_seq1 len=329 path=[742189:0-328]
contig1559	comp2200_c0_seq1 len=210 path=[742243:0-60 742520:61-209]
contig1560	comp2201_c0_seq1 len=212 path=[742846:0-211]
contig1561	comp2202_c0_seq1 len=288 path=[743268:0-287]
contig1562	comp2203_c0_seq1 len=202 path=[743339:0-124 743934:125-148 744676:149-201]
contig1563	comp2203_c0_seq2 len=230 path=[743339:0-124 743934:125-148 744044:149-229]
contig1564	comp2206_c0_seq1 len=391 path=[744095:0-123 744684:124-390]
contig1565	comp2211_c0_seq1 len=343 path=[745324:0-342]
contig1566	comp2212_c0_seq1 len=216 path=[745473:0-53 745840:54-215]
contig1567	comp2214_c0_seq1 len=228 path=[745817:0-227]
contig1568	comp2215_c0_seq1 len=586 path=[746383:0-320 747885:321-585]
contig1569	comp2216_c0_seq1 len=209 path=[746696:0-128 747734:129-208]
contig1570	comp2219_c0_seq1 len=239 path=[747093:0-238]
contig1571	comp2220_c0_seq1 len=329 path=[747607:0-328]
contig1572	comp2221_c0_seq1 len=373 path=[747863:0-372]
contig1573	comp2222_c0_seq1 len=205 path=[747934:0-99 748964:100-101 748419:102-204]
contig1574	comp2224_c0_seq1 len=323 path=[748657:0-81 749271:82-322]
contig1575	comp2226_c0_seq1 len=245 path=[749669:0-108 750992:109-111 750333:112-244]
contig1576	comp2229_c0_seq1 len=266 path=[750485:0-265]
contig1577	comp2230_c0_seq1 len=254 path=[750575:0-127 751218:128-253]
contig1578	comp2235_c0_seq1 len=223 path=[752027:0-116 752588:117-222]
contig1579	comp2238_c0_seq1 len=291 path=[752358:0-101 754267:102-112 753102:113-290]
contig1580	comp2239_c0_seq1 len=218 path=[752721:0-217]
contig1581	comp2241_c0_seq1 len=285 path=[753227:0-284]
contig1582	comp2243_c0_seq1 len=297 path=[753443:0-233 755162:234-296]
contig1583	comp2244_c0_seq1 len=202 path=[753734:0-201]
contig1584	comp2245_c0_seq1 len=428 path=[753895:0-427]
contig1585	comp2246_c0_seq1 len=202 path=[754392:0-201]
contig1586	comp2247_c0_seq1 len=214 path=[754478:0-213]
contig1587	comp2248_c0_seq1 len=279 path=[754762:0-101 755243:102-125 755390:126-278]
contig1588	comp2249_c0_seq1 len=291 path=[755652:0-125 756250:126-126 756252:127-290]
contig1589	comp2250_c0_seq1 len=269 path=[755841:0-201 757058:202-268]
contig1590	comp2251_c0_seq1 len=243 path=[755972:0-128 757507:129-242]
contig1591	comp2252_c0_seq1 len=218 path=[756038:0-217]
contig1592	comp2253_c0_seq1 len=251 path=[756109:0-250]
contig1593	comp2254_c0_seq1 len=268 path=[756359:0-121 756988:122-136 757081:137-267]
contig1594	comp2255_c0_seq1 len=461 path=[757341:0-460]
contig1595	comp2256_c0_seq1 len=231 path=[757415:0-186 758351:187-230]
contig1596	comp2257_c0_seq1 len=271 path=[757594:0-270]
contig1597	comp2263_c0_seq1 len=410 path=[759267:0-409]
contig1598	comp2264_c0_seq1 len=482 path=[759455:0-189 760769:190-481]
contig1599	comp2265_c0_seq1 len=231 path=[759423:0-131 760083:132-230]
contig1600	comp2267_c0_seq1 len=267 path=[759598:0-266]
contig1601	comp2268_c0_seq1 len=550 path=[759750:0-238 761440:239-549]
contig1602	comp2268_c0_seq2 len=619 path=[759750:0-238 763432:239-307 761440:308-618]
contig1603	comp2270_c0_seq1 len=393 path=[760850:0-392]
contig1604	comp2271_c0_seq1 len=306 path=[761057:0-264 762450:265-305]
contig1605	comp2278_c0_seq1 len=205 path=[764811:0-52 764064:53-76 764182:77-204]
contig1606	comp2281_c0_seq1 len=721 path=[763933:0-720]
contig1607	comp2282_c0_seq1 len=207 path=[764026:0-206]
contig1608	comp2283_c0_seq1 len=213 path=[764512:0-212]
contig1609	comp2284_c0_seq1 len=390 path=[764613:0-233 765732:234-389]
contig1610	comp2285_c0_seq1 len=341 path=[764615:0-196 766696:197-220 766061:221-340]
contig1611	comp2286_c0_seq1 len=219 path=[765330:0-218]
contig1612	comp2288_c0_seq1 len=449 path=[766117:0-305 768019:306-322 768148:323-448]
contig1613	comp2288_c0_seq2 len=436 path=[766117:0-305 768935:306-309 768148:310-435]
contig1614	comp2292_c0_seq1 len=873 path=[767289:0-872]
contig1615	comp2295_c0_seq1 len=475 path=[768345:0-231 769540:232-266 769690:267-474]
contig1616	comp2296_c0_seq1 len=207 path=[768402:0-94 768847:95-107 768903:108-206]
contig1617	comp2297_c0_seq1 len=250 path=[768567:0-249]
contig1618	comp2298_c0_seq1 len=232 path=[769065:0-231]
contig1619	comp2299_c0_seq1 len=754 path=[769253:0-661 772527:662-753]
contig1620	comp2300_c0_seq1 len=293 path=[769483:0-292]
contig1621	comp2304_c0_seq1 len=252 path=[771113:0-251]
contig1622	comp2305_c0_seq1 len=497 path=[771449:0-496]
contig1623	comp2306_c0_seq1 len=227 path=[772010:0-226]
contig1624	comp2307_c0_seq1 len=205 path=[772379:0-123 772986:124-204]
contig1625	comp2309_c0_seq1 len=219 path=[773189:0-77 773591:78-101 773720:102-218]
contig1626	comp2310_c0_seq1 len=218 path=[773214:0-217]
contig1627	comp2311_c0_seq1 len=425 path=[773582:0-287 775832:288-355 775445:356-424]
contig1628	comp2311_c0_seq2 len=454 path=[773582:0-287 774916:288-384 775445:385-453]
contig1629	comp2313_c0_seq1 len=350 path=[773847:0-349]
contig1630	comp2314_c0_seq1 len=213 path=[777583:0-17 777585:18-212]
contig1631	comp2314_c0_seq2 len=321 path=[775527:0-125 777585:126-320]
contig1632	comp2315_c0_seq1 len=248 path=[774869:0-138 776145:139-140 775657:141-247]
contig1633	comp2316_c0_seq1 len=209 path=[774926:0-129 775839:130-208]
contig1634	comp2317_c0_seq1 len=218 path=[775292:0-124 776183:125-217]
contig1635	comp2318_c0_seq1 len=296 path=[775930:0-295]
contig1636	comp2319_c0_seq1 len=355 path=[776158:0-158 776836:159-169 776898:170-354]
contig1637	comp2320_c0_seq1 len=281 path=[776230:0-53 776515:54-192 777169:193-236 777169:237-280]
contig1638	comp2321_c0_seq1 len=394 path=[777199:0-393]
contig1639	comp2324_c0_seq1 len=332 path=[777679:0-231 780029:232-238 779237:239-331]
contig1640	comp2327_c0_seq1 len=224 path=[778807:0-223]
contig1641	comp2330_c0_seq1 len=241 path=[779295:0-240]
contig1642	comp2332_c0_seq1 len=312 path=[780018:0-147 780920:148-311]
contig1643	comp2333_c0_seq1 len=325 path=[780199:0-324]
contig1644	comp2335_c0_seq1 len=270 path=[780574:0-111 781110:112-141 781239:142-269]
contig1645	comp2337_c0_seq1 len=275 path=[781278:0-135 781895:136-159 781990:160-274]
contig1646	comp2337_c0_seq2 len=206 path=[781278:0-135 781895:136-159 782582:160-205]
contig1647	comp2338_c0_seq1 len=245 path=[781357:0-95 781773:96-119 781894:120-244]
contig1648	comp2339_c0_seq1 len=258 path=[781933:0-125 782763:126-128 783777:129-257]
contig1649	comp2340_c0_seq1 len=228 path=[782122:0-118 782703:119-227]
contig1650	comp2341_c0_seq1 len=433 path=[785093:0-28 782417:29-432]
contig1651	comp2349_c0_seq1 len=220 path=[784259:0-130 784842:131-154 784977:155-219]
contig1652	comp2352_c0_seq1 len=398 path=[785200:0-397]
contig1653	comp2355_c0_seq1 len=211 path=[787668:0-12 787670:13-210]
contig1654	comp2355_c0_seq2 len=428 path=[785576:0-229 787670:230-427]
contig1655	comp2356_c0_seq1 len=248 path=[785676:0-113 786352:114-247]
contig1656	comp2357_c0_seq1 len=413 path=[786381:0-223 787444:224-412]
contig1657	comp2359_c0_seq1 len=395 path=[786515:0-394]
contig1658	comp2362_c0_seq1 len=227 path=[787910:0-3 787933:4-14 789228:15-226]
contig1659	comp2363_c0_seq1 len=363 path=[788209:0-199 789966:200-234 789310:235-362]
contig1660	comp2365_c0_seq1 len=284 path=[788408:0-208 789434:209-227 789508:228-283]
contig1661	comp2366_c0_seq1 len=440 path=[789006:0-390 792447:391-439]
contig1662	comp2367_c0_seq1 len=258 path=[789227:0-124 790078:125-257]
contig1663	comp2368_c0_seq1 len=277 path=[789314:0-276]
contig1664	comp2371_c0_seq1 len=462 path=[790270:0-461]
contig1665	comp2374_c0_seq1 len=254 path=[791279:0-91 792601:92-92 791794:93-253]
contig1666	comp2375_c0_seq1 len=214 path=[791721:0-213]
contig1667	comp2376_c0_seq1 len=301 path=[792001:0-108 793136:109-204 793136:205-300]
contig1668	comp2377_c0_seq1 len=286 path=[792613:0-35 792777:36-285]
contig1669	comp2378_c0_seq1 len=218 path=[792668:0-217]
contig1670	comp2379_c0_seq1 len=219 path=[792690:0-128 794284:129-141 793720:142-218]
contig1671	comp2380_c0_seq1 len=395 path=[792934:0-394]
contig1672	comp2381_c0_seq1 len=203 path=[794361:0-32 793360:33-202]
contig1673	comp2383_c0_seq1 len=235 path=[793907:0-82 794240:83-234]
contig1674	comp2384_c0_seq1 len=375 path=[794145:0-114 794652:115-138 794781:139-374]
contig1675	comp2385_c0_seq1 len=228 path=[794256:0-227]
contig1676	comp2387_c0_seq1 len=205 path=[794667:0-153 795747:154-177 796171:178-204]
contig1677	comp2388_c0_seq1 len=215 path=[795136:0-110 795669:111-214]
contig1678	comp2389_c0_seq1 len=411 path=[795519:0-410]
contig1679	comp2390_c0_seq1 len=243 path=[795808:0-242]
contig1680	comp2391_c0_seq1 len=256 path=[795912:0-255]
contig1681	comp2393_c0_seq1 len=445 path=[796218:0-444]
contig1682	comp2394_c0_seq1 len=1112 path=[796506:0-558 799242:559-1111]
contig1683	comp2397_c0_seq1 len=204 path=[797529:0-203]
contig1684	comp2398_c0_seq1 len=327 path=[797821:0-191 799115:192-209 799188:210-326]
contig1685	comp2399_c0_seq1 len=210 path=[798294:0-209]
contig1686	comp2400_c0_seq1 len=537 path=[798644:0-272 801405:273-536]
contig1687	comp2400_c0_seq2 len=284 path=[801403:0-19 801405:20-283]
contig1688	comp2401_c0_seq1 len=351 path=[799171:0-213 800680:214-237 802610:238-350]
contig1689	comp2401_c0_seq2 len=420 path=[799171:0-213 800680:214-237 800848:238-419]
contig1690	comp2401_c0_seq3 len=246 path=[802088:0-39 800680:40-63 800848:64-245]
contig1691	comp2404_c0_seq1 len=410 path=[800218:0-316 803287:317-320 802499:321-409]
contig1692	comp2406_c0_seq1 len=309 path=[800362:0-216 801418:217-308]
contig1693	comp2406_c0_seq2 len=255 path=[800362:0-216 801848:217-254]
contig1694	comp2407_c0_seq1 len=216 path=[801474:0-215]
contig1695	comp2410_c0_seq1 len=407 path=[802374:0-157 803336:158-406]
contig1696	comp2411_c0_seq1 len=390 path=[802645:0-260 803905:261-267 804530:268-389]
contig1697	comp2413_c0_seq1 len=214 path=[803055:0-74 803430:75-98 803551:99-213]
contig1698	comp2414_c0_seq1 len=212 path=[803320:0-211]
contig1699	comp2419_c0_seq1 len=692 path=[804723:0-691]
contig1700	comp2423_c0_seq1 len=255 path=[805789:0-117 806317:118-254]
contig1701	comp2424_c0_seq1 len=541 path=[805944:0-137 807000:138-138 807006:139-540]
contig1702	comp2425_c0_seq1 len=207 path=[807256:0-13 806443:14-206]
contig1703	comp2425_c0_seq2 len=249 path=[806166:0-55 806443:56-248]
contig1704	comp2426_c0_seq1 len=201 path=[806762:0-95 807352:96-124 807503:125-200]
contig1705	comp2427_c0_seq1 len=465 path=[807043:0-325 808690:326-464]
contig1706	comp2428_c0_seq1 len=292 path=[807335:0-125 809168:126-133 808162:134-291]
contig1707	comp2430_c0_seq1 len=493 path=[808265:0-299 810743:300-492]
contig1708	comp2430_c0_seq2 len=212 path=[810741:0-18 810743:19-211]
contig1709	comp2431_c0_seq1 len=282 path=[808319:0-281]
contig1710	comp2432_c0_seq1 len=228 path=[808388:0-95 808882:96-96 808884:97-227]
contig1711	comp2434_c0_seq1 len=617 path=[809542:0-616]
contig1712	comp2435_c0_seq1 len=295 path=[809558:0-294]
contig1713	comp2437_c0_seq1 len=1035 path=[810727:0-1034]
contig1714	comp2438_c0_seq1 len=203 path=[810811:0-119 811823:120-202]
contig1715	comp2440_c0_seq1 len=219 path=[811919:0-109 811473:110-133 811566:134-218]
contig1716	comp2441_c0_seq1 len=222 path=[811499:0-221]
contig1717	comp2443_c0_seq1 len=259 path=[812622:0-169 813699:170-258]
contig1718	comp2444_c0_seq1 len=283 path=[812752:0-175 813596:176-282]
contig1719	comp2445_c0_seq1 len=290 path=[812838:0-226 814015:227-289]
contig1720	comp2447_c0_seq1 len=300 path=[812911:0-120 813809:121-122 813815:123-299]
contig1721	comp2449_c0_seq1 len=220 path=[814308:0-89 814788:90-219]
contig1722	comp2450_c0_seq1 len=272 path=[814394:0-271]
contig1723	comp2454_c0_seq1 len=370 path=[815975:0-369]
contig1724	comp2455_c1_seq1 len=320 path=[816822:0-319]
contig1725	comp2456_c0_seq1 len=295 path=[816040:0-135 816741:136-158 816858:159-294]
contig1726	comp2458_c0_seq1 len=280 path=[816924:0-187 818529:188-209 817846:210-279]
contig1727	comp2459_c0_seq1 len=310 path=[817833:0-193 819157:194-309]
contig1728	comp2461_c0_seq1 len=203 path=[818161:0-202]
contig1729	comp2462_c0_seq1 len=231 path=[818458:0-230]
contig1730	comp2463_c0_seq1 len=243 path=[818702:0-121 819803:122-124 819261:125-242]
contig1731	comp2464_c0_seq1 len=222 path=[818940:0-128 820097:129-221]
contig1732	comp2465_c0_seq1 len=308 path=[819686:0-111 821046:112-307]
contig1733	comp2465_c0_seq2 len=212 path=[821044:0-15 821046:16-211]
contig1734	comp2466_c0_seq1 len=239 path=[820177:0-97 819398:98-238]
contig1735	comp2469_c0_seq1 len=339 path=[820161:0-252 821879:253-259 821939:260-338]
contig1736	comp2470_c0_seq1 len=495 path=[820308:0-320 822347:321-337 822476:338-494]
contig1737	comp2471_c0_seq1 len=457 path=[821338:0-288 822689:289-456]
contig1738	comp2473_c0_seq1 len=346 path=[821134:0-157 821985:158-345]
contig1739	comp2478_c0_seq1 len=260 path=[823110:0-259]
contig1740	comp2479_c0_seq1 len=344 path=[823222:0-112 823762:113-343]
contig1741	comp2480_c0_seq1 len=692 path=[823775:0-691]
contig1742	comp2481_c0_seq1 len=324 path=[823858:0-197 824847:198-323]
contig1743	comp2485_c0_seq1 len=236 path=[825120:0-235]
contig1744	comp2486_c0_seq1 len=266 path=[825246:0-202 826597:203-265]
contig1745	comp2487_c0_seq1 len=261 path=[825597:0-161 826397:162-260]
contig1746	comp2487_c0_seq2 len=256 path=[825597:0-161 826980:162-255]
contig1747	comp2488_c0_seq1 len=309 path=[825689:0-221 827221:222-308]
contig1748	comp2489_c0_seq1 len=225 path=[825811:0-224]
contig1749	comp2491_c0_seq1 len=410 path=[827277:0-409]
contig1750	comp2492_c0_seq1 len=311 path=[829406:0-67 827852:68-310]
contig1751	comp2492_c0_seq2 len=332 path=[827289:0-88 827852:89-331]
contig1752	comp2493_c0_seq1 len=294 path=[827328:0-154 828202:155-293]
contig1753	comp2495_c0_seq1 len=233 path=[827448:0-232]
contig1754	comp2496_c0_seq1 len=278 path=[828292:0-277]
contig1755	comp2497_c0_seq1 len=502 path=[828517:0-238 830054:239-267 830226:268-501]
contig1756	comp2498_c0_seq1 len=217 path=[828949:0-74 829245:75-166 829758:167-216]
contig1757	comp2499_c0_seq1 len=241 path=[829258:0-121 830069:122-240]
contig1758	comp2501_c0_seq1 len=301 path=[829605:0-300]
contig1759	comp2502_c0_seq1 len=515 path=[830046:0-461 835199:462-514]
contig1760	comp2502_c0_seq2 len=801 path=[830046:0-461 832945:462-800]
contig1761	comp2504_c0_seq1 len=594 path=[830418:0-593]
contig1762	comp2506_c0_seq1 len=765 path=[831159:0-466 834452:467-764]
contig1763	comp2510_c0_seq1 len=338 path=[832382:0-314 834460:315-337]
contig1764	comp2511_c0_seq1 len=584 path=[832903:0-583]
contig1765	comp2512_c0_seq1 len=446 path=[833520:0-445]
contig1766	comp2513_c0_seq1 len=235 path=[833712:0-174 834875:175-179 834604:180-234]
contig1767	comp2516_c0_seq1 len=555 path=[835523:0-379 839406:380-388 838273:389-554]
contig1768	comp2517_c0_seq1 len=490 path=[835834:0-93 836285:94-489]
contig1769	comp2518_c0_seq1 len=356 path=[835848:0-291 837374:292-355]
contig1770	comp2520_c0_seq1 len=307 path=[836482:0-204 837803:205-306]
contig1771	comp2521_c0_seq1 len=438 path=[836647:0-437]
contig1772	comp2526_c0_seq1 len=217 path=[838978:0-74 839434:75-87 839473:88-216]
contig1773	comp2527_c0_seq1 len=313 path=[839067:0-116 839638:117-146 839821:147-312]
contig1774	comp2528_c0_seq1 len=210 path=[839467:0-209]
contig1775	comp2529_c0_seq1 len=234 path=[839497:0-110 840342:111-117 840393:118-233]
contig1776	comp2530_c0_seq1 len=233 path=[839607:0-232]
contig1777	comp2531_c0_seq1 len=264 path=[839991:0-263]
contig1778	comp2532_c0_seq1 len=375 path=[840436:0-374]
contig1779	comp2533_c0_seq1 len=288 path=[840516:0-287]
contig1780	comp2534_c0_seq1 len=208 path=[840881:0-207]
contig1781	comp2535_c0_seq1 len=507 path=[841247:0-259 843037:260-264 843055:265-506]
contig1782	comp2536_c0_seq1 len=213 path=[841285:0-212]
contig1783	comp2538_c0_seq1 len=278 path=[842024:0-122 842602:123-277]
contig1784	comp2540_c0_seq1 len=201 path=[843505:0-105 843197:106-200]
contig1785	comp2540_c0_seq2 len=243 path=[842411:0-147 843197:148-242]
contig1786	comp2542_c0_seq1 len=258 path=[843023:0-42 843381:43-257]
contig1787	comp2543_c0_seq1 len=243 path=[843330:0-242]
contig1788	comp2544_c0_seq1 len=671 path=[843516:0-74 843879:75-670]
contig1789	comp2544_c0_seq2 len=734 path=[843516:0-74 846895:75-137 843879:138-733]
contig1790	comp2545_c0_seq1 len=279 path=[844085:0-278]
contig1791	comp2546_c0_seq1 len=409 path=[844186:0-408]
contig1792	comp2548_c0_seq1 len=285 path=[844837:0-284]
contig1793	comp2550_c0_seq1 len=227 path=[846439:0-226]
contig1794	comp2552_c0_seq1 len=220 path=[846296:0-219]
contig1795	comp2555_c0_seq1 len=285 path=[846836:0-117 847593:118-119 847609:120-284]
contig1796	comp2556_c0_seq1 len=203 path=[847474:0-51 847676:52-202]
contig1797	comp2557_c0_seq1 len=309 path=[847422:0-179 848674:180-308]
contig1798	comp2558_c0_seq1 len=268 path=[847644:0-267]
contig1799	comp2561_c0_seq1 len=241 path=[848599:0-104 849016:105-240]
contig1800	comp2562_c0_seq1 len=442 path=[848978:0-133 851962:134-158 850064:159-441]
contig1801	comp2563_c0_seq1 len=413 path=[849346:0-412]
contig1802	comp2566_c0_seq1 len=376 path=[849728:0-156 850478:157-375]
contig1803	comp2567_c0_seq1 len=449 path=[849856:0-448]
contig1804	comp2568_c0_seq1 len=263 path=[850381:0-192 851446:193-262]
contig1805	comp2569_c0_seq1 len=367 path=[850695:0-250 852333:251-285 852590:286-366]
contig1806	comp2571_c0_seq1 len=217 path=[852029:0-216]
contig1807	comp2572_c0_seq1 len=288 path=[852214:0-106 852920:107-287]
contig1808	comp2573_c0_seq1 len=244 path=[852276:0-119 852784:120-243]
contig1809	comp2575_c0_seq1 len=633 path=[852773:0-110 853395:111-120 853436:121-632]
contig1810	comp2576_c0_seq1 len=390 path=[853538:0-389]
contig1811	comp2577_c0_seq1 len=208 path=[853520:0-207]
contig1812	comp2578_c0_seq1 len=229 path=[853582:0-154 854356:155-228]
contig1813	comp2579_c0_seq1 len=529 path=[853809:0-528]
contig1814	comp2580_c0_seq1 len=572 path=[854555:0-487 857945:488-571]
contig1815	comp2581_c0_seq1 len=222 path=[854627:0-186 855771:187-221]
contig1816	comp2581_c0_seq2 len=235 path=[854627:0-186 855514:187-234]
contig1817	comp2582_c0_seq1 len=301 path=[855026:0-300]
contig1818	comp2586_c0_seq1 len=368 path=[856984:0-97 857436:98-367]
contig1819	comp2587_c0_seq1 len=301 path=[857085:0-113 857548:114-129 857618:130-300]
contig1820	comp2588_c0_seq1 len=232 path=[857201:0-101 857743:102-231]
contig1821	comp2589_c0_seq1 len=488 path=[857541:0-487]
contig1822	comp2590_c0_seq1 len=213 path=[857661:0-212]
contig1823	comp2591_c0_seq1 len=435 path=[858517:0-156 859224:157-157 859225:158-434]
contig1824	comp2592_c0_seq1 len=330 path=[858644:0-102 859198:103-329]
contig1825	comp2595_c0_seq1 len=264 path=[859304:0-78 859771:79-263]
contig1826	comp2596_c0_seq1 len=209 path=[860323:0-208]
contig1827	comp2598_c0_seq1 len=295 path=[860639:0-173 862035:174-174 861415:175-294]
contig1828	comp2599_c0_seq1 len=228 path=[860760:0-227]
contig1829	comp2604_c0_seq1 len=208 path=[861935:0-207]
contig1830	comp2605_c0_seq1 len=240 path=[862147:0-239]
contig1831	comp2606_c0_seq1 len=216 path=[862563:0-73 863711:74-79 862980:80-215]
contig1832	comp2607_c0_seq1 len=416 path=[862682:0-236 865343:237-237 864166:238-415]
contig1833	comp2610_c0_seq1 len=255 path=[863197:0-16 863294:17-254]
contig1834	comp2613_c0_seq1 len=316 path=[864113:0-121 864856:122-315]
contig1835	comp2614_c0_seq1 len=784 path=[864327:0-153 865050:154-192 865221:193-783]
contig1836	comp2615_c0_seq1 len=342 path=[864696:0-341]
contig1837	comp2617_c0_seq1 len=233 path=[865418:0-176 866459:177-232]
contig1838	comp2619_c0_seq1 len=232 path=[866239:0-231]
contig1839	comp2622_c0_seq1 len=274 path=[867077:0-114 867898:115-273]
contig1840	comp2623_c0_seq1 len=246 path=[867324:0-163 868399:164-245]
contig1841	comp2624_c0_seq1 len=439 path=[867533:0-310 869044:311-314 869063:315-438]
contig1842	comp2625_c0_seq1 len=250 path=[867621:0-249]
contig1843	comp2626_c0_seq1 len=201 path=[867900:0-122 868483:123-200]
contig1844	comp2628_c0_seq1 len=224 path=[868968:0-97 869457:98-99 869467:100-223]
contig1845	comp2629_c0_seq1 len=319 path=[869052:0-127 871192:128-133 869948:134-318]
contig1846	comp2630_c0_seq1 len=238 path=[869099:0-104 869854:105-121 870001:122-237]
contig1847	comp2632_c0_seq1 len=255 path=[869385:0-254]
contig1848	comp2633_c0_seq1 len=213 path=[869844:0-109 870339:110-124 870404:125-212]
contig1849	comp2635_c0_seq1 len=225 path=[870484:0-224]
contig1850	comp2636_c0_seq1 len=408 path=[870948:0-407]
contig1851	comp2639_c0_seq1 len=332 path=[871524:0-331]
contig1852	comp2640_c0_seq1 len=401 path=[872048:0-260 873732:261-400]
contig1853	comp2642_c0_seq1 len=214 path=[872295:0-106 872827:107-213]
contig1854	comp2645_c0_seq1 len=514 path=[873306:0-127 873889:128-513]
contig1855	comp2647_c0_seq1 len=229 path=[873476:0-184 875337:185-228]
contig1856	comp2648_c0_seq1 len=226 path=[874220:0-103 874717:104-225]
contig1857	comp2650_c0_seq1 len=215 path=[874363:0-214]
contig1858	comp2651_c0_seq1 len=202 path=[874696:0-98 875445:99-114 875522:115-201]
contig1859	comp2653_c0_seq1 len=265 path=[875567:0-38 875720:39-40 875724:41-264]
contig1860	comp2655_c0_seq1 len=211 path=[875900:0-113 876433:114-210]
contig1861	comp2659_c0_seq1 len=291 path=[876798:0-116 877341:117-136 877449:137-290]
contig1862	comp2660_c0_seq1 len=242 path=[876964:0-241]
contig1863	comp2662_c0_seq1 len=483 path=[877796:0-482]
contig1864	comp2665_c0_seq1 len=233 path=[878295:0-130 878855:131-232]
contig1865	comp2666_c0_seq1 len=541 path=[878421:0-103 879131:104-108 879156:109-540]
contig1866	comp2667_c0_seq1 len=232 path=[878366:0-75 878799:76-100 878917:101-231]
contig1867	comp2668_c0_seq1 len=211 path=[879167:0-210]
contig1868	comp2669_c0_seq1 len=362 path=[879544:0-125 880325:126-361]
contig1869	comp2670_c0_seq1 len=458 path=[879543:0-457]
contig1870	comp2671_c0_seq1 len=260 path=[879630:0-105 880915:106-259]
contig1871	comp2674_c0_seq1 len=261 path=[881506:0-260]
contig1872	comp2675_c0_seq1 len=554 path=[881659:0-296 883735:297-346 884074:347-553]
contig1873	comp2678_c0_seq1 len=218 path=[882083:0-192 883132:193-217]
contig1874	comp2679_c0_seq1 len=262 path=[882379:0-135 883250:136-137 883257:138-261]
contig1875	comp2680_c0_seq1 len=557 path=[882883:0-556]
contig1876	comp2681_c0_seq1 len=208 path=[882940:0-207]
contig1877	comp2682_c0_seq1 len=471 path=[883126:0-470]
contig1878	comp2685_c0_seq1 len=352 path=[884114:0-104 885890:105-119 884595:120-351]
contig1879	comp2689_c0_seq1 len=440 path=[885352:0-337 887110:338-361 887434:362-439]
contig1880	comp2690_c0_seq1 len=440 path=[885801:0-439]
contig1881	comp2691_c0_seq1 len=356 path=[885917:0-355]
contig1882	comp2693_c0_seq1 len=227 path=[885969:0-102 887687:103-106 886800:107-226]
contig1883	comp2696_c0_seq1 len=296 path=[887507:0-188 888278:189-295]
contig1884	comp2698_c0_seq1 len=243 path=[887905:0-242]
contig1885	comp2700_c0_seq1 len=307 path=[888468:0-55 890537:56-70 888956:71-306]
contig1886	comp2701_c0_seq1 len=310 path=[888742:0-172 890785:173-174 889908:175-309]
contig1887	comp2703_c0_seq1 len=464 path=[889098:0-463]
contig1888	comp2706_c0_seq1 len=298 path=[890272:0-297]
contig1889	comp2707_c0_seq1 len=329 path=[890595:0-102 891404:103-328]
contig1890	comp2708_c0_seq1 len=340 path=[890742:0-201 891767:202-223 891890:224-339]
contig1891	comp2709_c0_seq1 len=256 path=[890698:0-255]
contig1892	comp2710_c0_seq1 len=265 path=[890889:0-264]
contig1893	comp2713_c0_seq1 len=227 path=[892386:0-226]
contig1894	comp2715_c0_seq1 len=208 path=[892698:0-197 894190:198-207]
contig1895	comp2716_c0_seq1 len=266 path=[892991:0-265]
contig1896	comp2717_c0_seq1 len=244 path=[893316:0-129 894118:130-243]
contig1897	comp2718_c0_seq1 len=231 path=[894834:0-47 893898:48-230]
contig1898	comp2718_c0_seq2 len=269 path=[893445:0-85 893898:86-268]
contig1899	comp2719_c0_seq1 len=260 path=[893528:0-259]
contig1900	comp2720_c0_seq1 len=251 path=[894281:0-181 895223:182-250]
contig1901	comp2721_c0_seq1 len=354 path=[894336:0-232 895794:233-240 895843:241-353]
contig1902	comp2723_c0_seq1 len=411 path=[894999:0-82 895473:83-410]
contig1903	comp2724_c0_seq1 len=363 path=[895148:0-281 896587:282-302 896696:303-362]
contig1904	comp2726_c0_seq1 len=705 path=[895597:0-445 898977:446-446 897830:447-704]
contig1905	comp2728_c0_seq1 len=203 path=[896502:0-106 897203:107-202]
contig1906	comp2728_c0_seq2 len=224 path=[896502:0-106 898036:107-223]
contig1907	comp2732_c0_seq1 len=349 path=[897928:0-348]
contig1908	comp2733_c0_seq1 len=284 path=[898199:0-105 898659:106-111 898693:112-283]
contig1909	comp2736_c0_seq1 len=381 path=[900931:0-83 899684:84-380]
contig1910	comp2736_c0_seq2 len=394 path=[899186:0-96 899684:97-393]
contig1911	comp2737_c0_seq1 len=209 path=[899117:0-208]
contig1912	comp2741_c0_seq1 len=313 path=[900442:0-312]
contig1913	comp2744_c0_seq1 len=335 path=[900863:0-116 901457:117-139 902940:140-334]
contig1914	comp2744_c0_seq2 len=216 path=[902938:0-20 902940:21-215]
contig1915	comp2744_c0_seq3 len=297 path=[902365:0-78 901457:79-101 902940:102-296]
contig1916	comp2745_c0_seq1 len=362 path=[901198:0-361]
contig1917	comp2748_c0_seq1 len=455 path=[902313:0-233 903405:234-454]
contig1918	comp2749_c0_seq1 len=363 path=[902576:0-362]
contig1919	comp2750_c0_seq1 len=228 path=[902627:0-154 904117:155-227]
contig1920	comp2751_c0_seq1 len=271 path=[902688:0-156 903500:157-180 904095:181-270]
contig1921	comp2753_c0_seq1 len=225 path=[903696:0-128 905108:129-224]
contig1922	comp2754_c0_seq1 len=523 path=[904117:0-522]
contig1923	comp2755_c0_seq1 len=398 path=[904226:0-397]
contig1924	comp2757_c0_seq1 len=273 path=[904737:0-219 905861:220-272]
contig1925	comp2758_c0_seq1 len=209 path=[905102:0-131 905931:132-208]
contig1926	comp2762_c0_seq1 len=663 path=[906794:0-662]
contig1927	comp2763_c0_seq1 len=628 path=[906850:0-391 908630:392-627]
contig1928	comp2765_c0_seq1 len=296 path=[906989:0-130 907672:131-295]
contig1929	comp2767_c0_seq1 len=224 path=[907528:0-133 908340:134-140 908394:141-223]
contig1930	comp2768_c0_seq1 len=220 path=[909318:0-219]
contig1931	comp2770_c0_seq1 len=712 path=[908716:0-711]
contig1932	comp2771_c0_seq1 len=280 path=[909203:0-143 910163:144-279]
contig1933	comp2772_c0_seq1 len=204 path=[909446:0-203]
contig1934	comp2773_c0_seq1 len=355 path=[909931:0-354]
contig1935	comp2774_c0_seq1 len=202 path=[909889:0-201]
contig1936	comp2775_c0_seq1 len=313 path=[910592:0-312]
contig1937	comp2776_c0_seq1 len=940 path=[911278:0-939]
contig1938	comp2778_c0_seq1 len=448 path=[911422:0-195 912674:196-199 912698:200-447]
contig1939	comp2779_c0_seq1 len=222 path=[911958:0-95 912434:96-221]
contig1940	comp2781_c0_seq1 len=906 path=[912283:0-675 915625:676-905]
contig1941	comp2782_c0_seq1 len=501 path=[912406:0-121 913211:122-188 913692:189-500]
contig1942	comp2782_c0_seq2 len=434 path=[912406:0-121 913692:122-433]
contig1943	comp2785_c0_seq1 len=302 path=[914414:0-99 914913:100-301]
contig1944	comp2788_c0_seq1 len=214 path=[915134:0-101 915575:102-213]
contig1945	comp2789_c0_seq1 len=202 path=[915974:0-128 917245:129-201]
contig1946	comp2790_c0_seq1 len=441 path=[916089:0-392 917971:393-440]
contig1947	comp2791_c0_seq1 len=388 path=[916200:0-282 918111:283-387]
contig1948	comp2792_c0_seq1 len=226 path=[916286:0-225]
contig1949	comp2793_c0_seq1 len=210 path=[916855:0-132 917575:133-209]
contig1950	comp2796_c0_seq1 len=221 path=[920026:0-18 920028:19-220]
contig1951	comp2796_c0_seq2 len=331 path=[917736:0-128 920028:129-330]
contig1952	comp2797_c0_seq1 len=559 path=[918140:0-135 918791:136-165 918935:166-558]
contig1953	comp2798_c0_seq1 len=440 path=[921396:0-13 921398:14-439]
contig1954	comp2798_c0_seq2 len=634 path=[918312:0-207 921398:208-633]
contig1955	comp2800_c0_seq1 len=242 path=[918589:0-241]
contig1956	comp2801_c0_seq1 len=216 path=[920213:0-4 919055:5-28 919201:29-215]
contig1957	comp2802_c0_seq1 len=232 path=[919283:0-102 919719:103-231]
contig1958	comp2804_c0_seq1 len=204 path=[920307:0-203]
contig1959	comp2807_c0_seq1 len=437 path=[921387:0-131 922072:132-436]
contig1960	comp2808_c0_seq1 len=317 path=[921421:0-316]
contig1961	comp2810_c0_seq1 len=287 path=[921552:0-229 923017:230-286]
contig1962	comp2811_c0_seq1 len=375 path=[921645:0-238 923139:239-374]
contig1963	comp2813_c0_seq1 len=246 path=[922349:0-131 923014:132-245]
contig1964	comp2815_c0_seq1 len=257 path=[925278:0-20 925278:21-41 925462:42-256]
contig1965	comp2817_c0_seq1 len=370 path=[923831:0-369]
contig1966	comp2818_c0_seq1 len=326 path=[923720:0-325]
contig1967	comp2819_c0_seq1 len=217 path=[923963:0-79 924387:80-216]
contig1968	comp2820_c0_seq1 len=232 path=[924226:0-231]
contig1969	comp2821_c0_seq1 len=217 path=[924961:0-216]
contig1970	comp2822_c0_seq1 len=321 path=[925137:0-320]
contig1971	comp2824_c0_seq1 len=609 path=[925863:0-608]
contig1972	comp2825_c0_seq1 len=373 path=[925949:0-372]
contig1973	comp2826_c0_seq1 len=337 path=[926299:0-336]
contig1974	comp2828_c0_seq1 len=240 path=[926753:0-115 927392:116-142 927555:143-239]
contig1975	comp2831_c0_seq1 len=1241 path=[930911:0-32 929639:33-636 929639:637-1240]
contig1976	comp2833_c0_seq1 len=431 path=[928418:0-430]
contig1977	comp2835_c0_seq1 len=314 path=[928849:0-191 930463:192-207 929845:208-313]
contig1978	comp2836_c0_seq1 len=303 path=[929047:0-289 932736:290-302]
contig1979	comp2836_c0_seq2 len=465 path=[930573:0-464]
contig1980	comp2837_c0_seq1 len=437 path=[929185:0-436]
contig1981	comp2838_c0_seq1 len=228 path=[929558:0-136 931289:137-146 930632:147-227]
contig1982	comp2840_c0_seq1 len=241 path=[931182:0-102 931697:103-240]
contig1983	comp2841_c0_seq1 len=242 path=[931416:0-124 932155:125-241]
contig1984	comp2842_c0_seq1 len=219 path=[931449:0-218]
contig1985	comp2843_c0_seq1 len=395 path=[931527:0-253 933430:254-257 932801:258-394]
contig1986	comp2844_c0_seq1 len=541 path=[932395:0-187 936291:188-195 933850:196-540]
contig1987	comp2845_c0_seq1 len=544 path=[932530:0-456 934652:457-543]
contig1988	comp2846_c0_seq1 len=439 path=[932897:0-438]
contig1989	comp2847_c0_seq1 len=294 path=[932986:0-293]
contig1990	comp2848_c0_seq1 len=229 path=[933062:0-228]
contig1991	comp2849_c0_seq1 len=789 path=[933653:0-788]
contig1992	comp2851_c0_seq1 len=392 path=[935062:0-280 937648:281-282 936845:283-391]
contig1993	comp2852_c0_seq1 len=224 path=[935110:0-223]
contig1994	comp2853_c0_seq1 len=264 path=[935207:0-263]
contig1995	comp2855_c0_seq1 len=1189 path=[936340:0-1188]
contig1996	comp2856_c0_seq1 len=238 path=[937511:0-66 936471:67-237]
contig1997	comp2857_c0_seq1 len=384 path=[936768:0-383]
contig1998	comp2858_c0_seq1 len=220 path=[937222:0-219]
contig1999	comp2859_c0_seq1 len=236 path=[937738:0-235]
contig2000	comp2861_c0_seq1 len=266 path=[938082:0-265]
[truncated: 161,325 more rows]
